# Supplementary material for: Haplotype variability in mitochondrial rRNA predisposes to metabolic syndrome
Source: Commun Biol. 2024 Sep 11;7:1116. doi: 10.1038/s42003-024-06819-w (PMC11391015; doi:10.1038/s42003-024-06819-w)
Supplement: Supplementary file 4 — Supplementary Data [file 42003_2024_6819_MOESM4_ESM.xlsx]

## Sheet: Figure 1
Figure 1b							Figure 1c							Figure 1d							Figure 1e							Figure 1f
mtSHR CHD	mtSHR HFD	mtF344 CHD	mtF344 HFD	mtBN CHD	mtBN HFD		mtSHR CHD	mtSHR HFD	mtF344 CHD	mtF344 HFD	mtBN CHD	mtBN HFD		mtSHR CHD	mtSHR HFD	mtF344 CHD	mtF344 HFD	mtBN CHD	mtBN HFD		mtSHR CHD	mtSHR HFD	mtF344 CHD	mtF344 HFD	mtBN CHD	mtBN HFD		mtSHR CHD	mtSHR HFD	mtF344 CHD	mtF344 HFD	mtBN CHD	mtBN HFD
342	411.8	368.8	377.8	344.5	392.3		3444.32	3653.55	3444.32	3653.55	3553.52	3888.19		90979	96491	98527	107939	119332	118139		0.375594	1.12937	0.531491	1.39672	1.57253	1.51998		5.0668	3.786	4.64132	4.32268	4.49813	6.36738
363.3	397	351.5	392.7	342.1	410.3		3550.4	4015.8	3550.4	4015.8	3381.68	3710.53		97036	117587	93538	103942	107847	113407		0.38436	0.700538	1.2461	1.31188	0.515831	1.02899		4.37031	4.34035	3.41018	5.73365	3.55289	7.4657
360	386.6	364.1	453.8	319.7	390.9		3525.44	3926.61	3525.44	3926.61	3627.36	3901.35		99672	112174	98240	103440	112032	116914		0.786386	1.30684	0.963745	2.01514	0.877187	1.23857		6.67403	6.6568	3.4839	11.002	5.2777	7.58568
345.7	404.9	362.8	440	323.6	398.1		3488.56	3979.26	3488.56	3979.26	3620	3803.83		93810	108578	97480	102660	108577	111066		0.552098	1.44356	0.838066	2.15634	0.46601	1.40713		6.0738	5.75665	4.89277	5.98913	5.84574	7.50749
349.1	416.8	352.5	412.9	333.6	408.9		3238.64	3739.32	3238.64	3739.32	3475.84	4074.31		89697	98764	110099	101618	106641	113029		1.37081	1.76991	1.42805	1.26977	0.563287	1.11349		4.33695	4.44699	5.38598	4.11658	4.99548	7.5614
337.8	411.4	350.3	420.4	372.6	407.3		3406.32	3748.25						82253	101737	98974	102024	101921	118152		0.275065	1.05265	0.472259	2.8907	0.406369	0.70233		3.82405	3.69441	3.20845	7.97275	3.44777	8.33653
359	386.4	361.5	417.2	335.7	422.4		3383.52	3669.64						89472	93789	102046	107366	98653	120360		0.448372	1.02997	0.71069	3.45076	1.32287	1.89265		7.32751	5.01542	2.5135	9.17865	4.7543	9.20821
338.7	393	366	456.2	359.2	374.2		3413.76	3763.29						92427	97248	96912	107086	110726	120537		0.548192	1.1749	0.695726	1.81726	0.386484	0.814481		5.24991	2.61018	3.44284	4.42667	4.52969	6.85666
346.6	370.3	343.1	396.6	333.1	424.8		3310.96	3776.68						93048	103443	94898	106517	111646	125088		0.347108	1.14327	0.925329	1.77225	1.31689	2.56499		5.60204	4.82945	6.21067	4.70553	4.8307	6.18846
346.6	402	320.6	421.1	355	406.8		3396.56	3546.03						97261	108685	96388		114307			0.843993	0.951963	0.592117		0.800824	1.78383		4.49816	1.52915	3.62158		8.02073	5.97701
327.2	398.9						3210.08	3685.27						99760	103501						0.950389	1.17254						1.28498	5.2831
333.7	408.9						3065.68	3723.81						88701	109650						0.935887	1.72241						1.37963	3.1951
329	393.1						3210	3675.99						89100	106205						1.27183	2.26874						1.14263	6.84295
325.4	379.1						3175.92	3575.64						88222	108941						0.960772	0.968627						4.48033	3.24114
323.8	401.7						3443.52	3780.68						86147	96946						0.568398	1.1698						1.49194	5.50169
309.2	376.5													92205	110959						1.31154	1.21044						1.11027	3.92823
339.3	382													90184	95353						1.6091	1.80159						0.746718	6.88935
311.7	392.8													90200	100570						0.945664	2.57413						3.08269	1.99028
319	382.9													100902	113611						1.10345	1.7707						1.94525	2.93843
340.2	352.9													100897	93328						1.28964	1.04978						1.58142	3.41475
321	392.5													98466	114228						0.436738	1.43786						2.88858	8.02113
315.6	372													102282	113380						0.564991	2.27173						2.17223	7.81602
310.6	401.9													111537	116409						1.00148	1.23937						1.51222	4.30017
299.1	394.6													112845	119085						0.287619	1.35625						2.95045	4.13375
308.4	365.8													116100	128226						0.652413							2.73143	5.07044
309	399.9													104354	113370						0.997632							2.23464	8.33592
319.6	396.8													102090	118313						0.723662							2.20111	4.77325
316.7	367													110472	113342						0.805657							4.46113
336.3	409.6													111154	108259						0.501915							3.26222
347.5	398.8													107247														2.63624

## Sheet: Figure 2
Figure 2a							Figure 2b							Figure 2c							Figure 2d							Figure 2e							Figure 2f
mtSHR CHD	mtSHR HFD	mtF344 CHD	mtF344 HFD	mtBN CHD	mtBN HFD		mtSHR CHD	mtSHR HFD	mtF344 CHD	mtF344 HFD	mtBN CHD	mtBN HFD		mtSHR CHD	mtSHR HFD	mtF344 CHD	mtF344 HFD	mtBN CHD	mtBN HFD		mtSHR CHD	mtSHR HFD	mtF344 CHD	mtF344 HFD	mtBN CHD	mtBN HFD		mtSHR CHD	mtSHR HFD	mtF344 CHD	mtF344 HFD	mtBN CHD	mtBN HFD		mtSHR HFD	mtF344 CHD	mtF344 HFD	mtBN CHD	mtBN HFD
0.887457	1.25086	1.21392	0.963918	1.59966	1.0146		0.801569	1.5098	1.54275	2.54196	n.d.	n.d.		487.749	771.87	670.102	617.474	468.793	882.283		0.677334	2.44174	0.927134	1.04372	1.0293	1.60306		1.09423	1.46835	1.24473	1.47539	n.d.	n.d.		294.249	350.2	289.401	310.746	353.932
0.996564	1.00773	0.797251	1.29811	0.908935	3.22509		1.72392	1.70745	0.818039	2.40471				838.587	733.595	625.938	984.394	587.438	890.044		0.527704	1.48604	0.634815	1.3254	0.731642	3.98003		1.09564	1.07736	0.848101	0.997187				369.372	269.368	349.954	299.266	429.577
1.01289	0.840206	1.17783	1.811	0.934708	1.31615		1.14745	1.35608	1.76784	2.27294				533.414	1055.36	616.468	592.827	678.875	796.221		0.489005	1.38581	1.43128	3.13406	0.455551	1.38305		1.38678	1.42475	0.824191	3.36006				379.495	304.433	314.06	325.846	340.909
0.954467	1.50601	0.671821	0.97079	1.13402	2.35137		1.24078	1.6251	0.971765	1.96				1051.1	713.125	761.487	681.19	754.076	1030.55		0.764205	2.95156	0.915443	1.55178	0.947339	5.73494		0.568214	0.978903	0.675105	1.99015				351.259	319.038	306.982	323.344	348.297
1.42354	1.43728	2.17526	1.39261	1.37113	2.29983		0.406275	1.4	1.39451	1.13098				706.526	981.954	447.786	764.467	590.705	963.315		1.13828	0.991873	1.88515	1.98871	1.42705	3.81006		0.962025	1.37412	1.18144	1.38397				345.748	275.555	324.178	301.592	373.585
0.774914	1.81186	1.29983	1.43986	0.593643	1.68986		0.999216	1.59765	0.499608	1.82275				686.703	736.429	528.691	953.356	568.572	836.715		0.859412	1.21391	1.00337	0.818245	0.653992	4.54688		0.707454	1.52602	1.23769	1.782				324.23	277.264	359.308	305.727	309.416
1.19244	1.75172	1.13058	2.28179	0.72079	1.45876		0.680784	1.83373	0.752157	2.53098				723.885	1053.24	700.848	597.412	622.667	907.254		1.97812	4.68604	0.905675	3.0716	0.580655	1.87828		1.54149	1.07454	0.781997	2.51758				324.43	331.254	287.98	301.44	347.536
1.02921	1.52921	0.597938	1.44931	0.811856	1.12371			1.41098		1.3451				786.443	810.154	703.751	567.872	586.806	694.212		1.45049	1.71563	1.4822	2.80299	0.478846	1.35975		0.684951	1.83826	1.01125	1.58369				325.136	352.824	301.164	370.125	339.621
0.932131	1.82131	1.33247	1.74141	0.769759	1.31443			2.19059		1.8502				523.88	933.024	473.047	735.911	928.909	913.205		0.722405	1.99392	1.26445	2.74672	0.453825	1.12162		0.959212	1.3685	1.52883	1.55977				330.779	349.527	320.94	326.315	313.752
1.49399	1.0988	0.786942	1.05241	0.864261	1.25859			2.67373						453.873	1042.96	487.82	792.339				1.32161	1.50669	1.3366	0.828385	0.58238	0.606538			1.7173	0.942335	1.03938				415.471	316.291	327.295		325.174
1.01804	1.69072																				0.490553	1.75679
1.20962	2.0799																				1.25014	1.19745
0.908076	1.14003																				0.705661	1.21374
0.609107	1.45876																				0.614722	1.13784
1.0378	0.955326																				0.754695	1.40361
1.35911	2.05155																				0.89614	1.34977
1.69502	1.1555																				1.18143	2.27492
0.669244	2.75601																				1.10631	1.48702
1.66495	1.71478																				0.962639	2.22308
1.12543	1.23368																				0.521379	1.88667
0.508591	1.16753																				0.509052	2.55412
0.664948	1.31615																				0.906464	1.2001
1.19502	1.47595																				0.747061	2.15117
0.727663	0.82732																				1.0003	2.26535
0.882302	1.20704																				1.07374	1.02905
0.82732	1.20275																				1.55742	1.20395
1.04381	0.843643																				1.29415	3.03136
0.796392	1.23797																				0.620694
0.574742	1.99313																				1.23199
0.785223

## Sheet: Figure 3
Figure 3b							Figure 3c							Figure 3d							Figure 3e
mtSHR CHD	mtSHR HFD	mtF344 CHD	mtF344 HFD	mtBN CHD	mtBN HFD		mtSHR CHD	mtSHR HFD	mtF344 CHD	mtF344 HFD	mtBN CHD	mtBN HFD		mtSHR CHD	mtSHR HFD	mtF344 CHD	mtF344 HFD	mtBN CHD	mtBN HFD		mtSHR CHD	mtSHR HFD	mtF344 CHD	mtF344 HFD	mtBN CHD	mtBN HFD
40.8854	52.1406	41.047	56.9654	64.225	71.3963		34.2997	41.903	50.4001	53.9248	52.4356	43.4756		67.7249	53.2766	65.2452	72.3357	54.3355	41.7993		94.5591	82.4878	89.3027	98.8164	107.08	85.2455
48.4987	56.5007	40.3927	50.3028	77.0032	69.8847		36.6229	58.9952	52.239	60.0146	56.2951	49.6297		61.1469	56.4677	69.2622	71.8938	49.4731	47.3159		97.8742	92.3794	92.3735	92.3642	109.492	87.523
62.4109	43.6561	48.4981	56.1923	74.7639	69.6311		67.3655	38.1108	58.2469	54.213	42.2545	60.3459		87.3818	66.8896	59.0247	57.3042	56.7621	55.387		119.387	80.124	97.5879	95.616	81.2139	106.175
87.6354	40.3554	42.7737	51.5753	54.2327	65.6037		81.7137	30.8541	51.7593	48.6672	51.1803	61.3308		108.228	61.9039	63.7976	56.2495	57.6926	48.1185		129.205	65.0493	93.3364	89.6338	93.8321	105.231
45.4278	72.5396	50.8215	45.9569	63.7111	65.229		47.7132	67.5433	49.5309	30.7627	47.9628	35.3013		68.2089	94.6864	49.6218	68.1295	87.5141	87.75		81.9649	102.133	101.307	72.3713	84.5274	91.7409
45.6832	73.0209	46.6927	45.0896	75.8647	73.5826		51.7391	77.6108	53.1675	35.4743	50.2506	35.982		54.8992	94.2595	54.1676	65.0363	91.2021	82.4646		82.0988	115.758	90.4338	81.0376	89.9341	85.6054
45.6518	36.0757	30.658	64.7357	60.3346	58.0499		48.3741	34.7427	29.6533	57.3217	42.2148	34.7913		57.3011	55.9883	57.2967	82.3659	70.2723	61.4629		97.5702	58.5056	91.7791	96.3821	96.7006	103.712
41.1359	52.8967	40.1144	58.5396	59.7702	54.5467		52.051	46.0439	31.846	61.1519	32.4722	32.9613		60.0942	59.9606	57.7535	84.8442	68.9252	81.4465		90.0131	77.6534	86.7412	89.3028	88.7262	102.089
45.8875	43.9822	54.6582	31.5034	62.4955	68.7847		49.0217	49.4259	58.3415	29.6634	29.3323	50.7524		60.7408	58.8302	81.69	45.5887	76.8738	82.26		90.552	80.4762	90.8562	55.0331	98.9356	92.8531
57.1859	44.2127	57.1468	41.7253	58.8013	71.6272		52.1401	44.7679	61.638	47.4811	22.2603	57.142		56.6496	59.9351	84.192	59.6928	76.9354	87.3897		95.9615	76.428	104.244	82.9201	92.6908	104.721
57.6689	89.5142						37.1136	71.344						40.5174	98.3571						112.172	127.658
85.4927	78.4413						39.8101	63.4853						45.2737	82.0548						96.6122	108.524
60.1881	67.2306						24.8864	37.4496						39.9092	43.4613						92.5046	85.1899
76.2291	67.7052						33.3128	39.1205						46.8055	42.9486						102.492	88.6378
71.7756	71.3791						52.9716	31.3381						87.0317	42.2252						101.376	96.8781
72.137	76.9575						55.6411	35.8563						75.8499	56.5967						103.467	107.352
58.3097	68.9153						41.7699	53.6899						63.469	91.9633						75.9612	97.1736
45.2286	50.6761						36.963	45.4333						61.9862	63.8082						71.7551	75.9806
69.1313	62.8613						59.3815	52.1882						75.7556	69.2935						100.05	92.3784
71.8451	74.8801						66.1322	33.1477						80.7314	62.4883						109.263	74.6753
58.6174	61.7556						39.7681	41.0681						65.5713	67.7066						113.296	78.8433
69.2703	57.7566						47.3015	51.3245						75.1418	65.5713						120.727	106.813
61.3686	74.0721						62.3958	42.4971						77.9181	68.4412						131.142	89.6193
47.3432	57.8286						61.2836	57.7052						72.0993	77.2412						118.215	98.9531
74.4024	52.1694						47.4836	63.2662						59.0523	84.285						102.22	110.301
69.5123	64.8397						48.7965	43.0251						62.4319	63.8357						100.986	85.3613
55.968	79.331						43.2828	46.6907						61.4127	60.3131						95.1466	94.8632
66.2243							39.0926	40.9103						56.4199	56.4907						92.727	81.2069
							37.2173	44.4395						59.819	59.595						85.8339	87.9584
							34.4167							51.6907							82.1143

## Sheet: Figure 4a
Figure 4a (data used for sPLSDA analysis in MetaboAnalyst)
plasma	mtSHR																		mtF344						mtBN							Liver	mtSHR
ACar 14:0	205222	161880	213538	149025	184879	188774	511145	580378	698513	694689	534055	685490	434593	467802	654111	492310	564572	702174	210503	212201	125883	169531	154531	186688	443972	505320	530974	653116	490764	290506		BMP 38:6; BMP 18:2_20:4	1587	1958	1523	1342	2095	2003	1375	1247	1125	1377	1855	1655	1609	1708	1560	1385	1518
ACar 14:1	203653	184979	220218	194251	231172	181934	284718	240464	254407	303149	214073	249139	218640	218253	328602	209157	271253	276462	288221	219267	164136	253870	182321	207870	195507	214743	232574	258866	177458	130082		BMP 40:7; BMP 18:1_22:6	1915	2101	1799	1579	2177	2523	1657	1625	1458	1698	2210	1961	1913	2064	1957	1676	2069
ACar 16:0	2095760	1822047	2227599	1918441	1851744	1537282	2031957	2565193	2786339	2721416	2187659	2778503	2053565	1820474	2602308	2138830	2032759	2373462	1884795	2198271	1689284	1799247	1957904	2108820	1686426	2200094	2073511	2529286	2047193	1228569		BMP 40:8; BMP 18:2_22:6	2316	2706	2186	1922	3051	3092	2144	1932	1959	2185	2375	2487	2273	2491	2214	1748	2572
ACar 16:1	350561	257013	347797	261666	307740	264806	518980	507635	590682	614689	422625	601243	420571	418054	580925	387033	466234	499556	390511	347198	254003	320226	284882	343343	398695	499480	462710	574545	370341	239442		BMP 42:9; BMP 20:4_22:5	2209	2156	1773	1326	2049	2519	2117	1618	1231	1741	1934	1621	2188	2154	2060	1676	2368
ACar 16:2	47874	40962	45073	43813	46876	39157	63116	48235	64345	74351	51020	68294	44917	41831	67707	46500	59395	63693	55628	47208	33013	55403	37075	42492	40263	50734	52804	64341	47061	31166		BMP 42:10; BMP 20:4_22:6	3499	3406	2342	1910	3338	3761	2572	2499	2446	2836	2910	2998	2812	2728	2840	2311	3285
ACar 16:3	37552	27988	38301	35519	34230	29259	54046	47608	45023	45872	39118	49527	39462	36427	47735	35784	46362	41005	43909	39469	32064	44180	32023	32779	30544	42203	42003	47404	37409	24445		BMP 44:11; BMP 22:5_22:6	2663	2573	1955	1424	2260	3490	2245	1808	1627	1814	2097	1758	2440	2552	2768	1939	2592
ACar 18:0	1184178	1189826	1469878	1270608	1046014	942232	1090207	1460565	1388583	1438144	1105376	1259571	1048536	996916	1228295	1173190	1025879	1082714	953695	1025271	932868	984467	1064127	1147038	877798	1142055	1234575	1162236	1025287	753797		BMP 44:12; BMP 22:6_22:6	3116	3263	1767	1445	2698	3727	2366	2240	2635	1868	2548	2348	2116	2138	2587	1501	2492
ACar 18:1	1975897	1573988	1917217	1504217	1629659	1275240	1806028	1927667	2242968	2279285	1866555	2513036	1747834	1702781	2257917	1863499	2033041	2196232	1972122	1740217	1450802	1642194	1691469	1836167	1482636	1845879	1913367	2001342	1658485	1025374		CAR 8:1	2354	2967	2288	1660	2395	2940	2723	2075	3162	1804	2586	2323	2405	2099	2205	2007	2504
ACar 18:2	580890	478572	579420	490161	502035	404339	916210	694164	882447	939829	744268	1008651	633696	640823	940316	714012	838373	777932	584435	544221	428605	586445	476545	542610	674805	731880	815196	891826	631484	424584		CAR 12:1	3248	2892	2155	2333	3074	4996	1879	2408	4349	2261	2919	2381	4282	3314	2373	1859	5303
ACar 20:0	43571	40548	49568	48076	40446	36400	34224	41492	40905	35682	33479	39242	26620	31003	31386	35967	27976	41188	30561	32985	34949	29952	33000	35195	24721	34958	28448	29909	27198	21557		CAR 14:0	18037	14621	18467	26892	18718	41382	12858	15873	35163	14454	26676	18114	23643	22901	14412	14049	37639
ACar 20:1	57755	52377	84550	53935	48435	43475	43665	53576	52002	47628	44936	56855	42535	40581	51292	44859	40036	46119	53919	52063	57571	43556	52664	57411	32876	43503	43254	40888	35077	29487		CAR 14:1	7345	5493	7069	10708	6408	12795	4901	6070	11749	5054	9960	6961	9427	9209	5049	5469	16739
ACar 20:4	131040	121407	148271	130629	133161	106638	238593	218543	197038	208882	167786	216157	169098	158489	196350	169989	186525	146142	125041	109615	108411	182190	102373	88374	130659	236082	208025	199403	158095	99782		CAR 14:2	2823	2489	2730	3214	3131	5214	2193	1952	3658	1959	3093	2564	4457	4405	2458	2363	5849
ACar 24:0	73312	66861	73712	75178	60417	53823	73842	84401	78995	76509	64037	78818	58782	67691	65195	72147	57565	51573	54311	52513	64539	49159	66222	64820	61058	84097	74312	60390	51285	44613		CAR 15:0	1053	809	888	1191	1132	2049	544	720	1276	595	1089	860	1215	1186	708	615	1799
ACar 24:1	134240	102386	123022	135330	89695	85260	99501	117894	106942	93634	93381	115694	69257	102112	96635	100340	84910	80874	85993	81036	97351	83748	84867	113172	92739	131056	76887	67018	75511	56199		CAR 16:0	107166	100087	113608	169807	125080	274088	85244	81581	175837	84554	164354	116200	153409	159882	80898	77267	207117
CE 18:1	1370235	1518819	1122166	1432896	1573192	874701	3947797	4409191	3755766	3676351	3149246	3120380	2950643	2801379	3954350	3276303	3243316	1785711	1521400	1371441	1137987	667101	976625	1111492	2319392	3015446	3026276	2832230	2420664	1857227		CAR 16:1	15104	16266	16786	25241	18908	37962	12472	12034	25906	12416	23021	15482	20541	20786	11208	12378	35805
CE 18:2	4571698	2969718	4038576	3475633	3595050	3012756	9539265	11172129	8745769	9851018	8371568	7603078	6137441	6510828	9108043	7204555	7827222	4014322	4578317	4065984	3251619	1854696	2265758	2313896	5289145	7955575	7385139	6217854	5006494	3936852		CAR 16:2	3420	3960	4023	4695	4842	8280	2523	2801	4458	2445	4389	3028	4901	4854	2677	3092	8090
CE 20:4	144027931	102582092	125746745	126563413	106974284	110495105	192287954	197550973	207376417	235125680	175531879	170268607	155021650	156314366	175757145	160769657	176766814	107868125	133896189	112658477	124780678	99412229	93015025	86315279	139472760	194787233	195347598	159873547	148653038	125786353		CAR 17:0	1831	1378	1960	2567	2146	3924	1230	1384	2715	1240	2292	2045	2226	2269	1201	1332	3033
CE 22:5 (2)	570906	378268	485189	506810	415117	411986	1073765	1263772	1074467	1173500	947576	1111704	1105602	922599	753904	1101394	942299	520529	596209	636182	443432	268237	279970	329623	616037	1126719	1169530	1016222	782343	674209		CAR 18:0	88156	71331	91857	133849	93223	167177	67443	76784	165735	74563	115225	129289	110334	129949	69470	64293	164400
CE 22:6	4192841	2582798	3769256	3329552	3636635	3377234	11931499	11555853	8956423	10748496	10145921	9746810	9768170	8177828	6611722	8847084	7752249	5214310	4375813	4671230	5086423	3205680	3268375	3066410	8320899	12787999	11588297	8466564	7742008	6783161		CAR 18:1	136034	176382	160416	224507	171797	327664	123371	122917	211107	110559	234252	188858	195826	205716	112093	122739	312766
Cer-NDS d40:0; Cer-NDS d18:0/22:0	125964	164697	321495	311176	110507	113338	115921	136744	139036	122577	116390	169271	153973	236326	212437	382555	257117	224950	33794	132230	145741	179855	328233	248394	129459	172086	158145	48856	167774	113724		CAR 18:2	40351	84472	47966	52410	66779	98369	43636	35068	62271	33587	60602	50423	59801	63227	49305	46324	92000
Cer-NDS d42:0; Cer-NDS d18:0/24:0	161055	170835	395969	397956	136013	144392	154454	198036	177816	172627	161359	220122	202754	261378	292175	487408	317789	335398	38202	172463	171696	220143	398219	295978	162791	221163	218581	72864	208343	141886		CAR 18:3	2145	3806	2724	2765	3178	5035	2088	1733	2718	1806	2854	2620	3862	3120	2376	2464	5247
Cer-NS d40:1; Cer-NS d18:1/22:0	237858	225001	278099	327996	213014	217321	583135	729405	849537	757589	660834	773657	449107	523447	816602	716571	658986	626772	187385	236639	232816	185584	279149	224528	510873	606814	601044	624223	562168	403402		CAR 20:0	2997	2262	2171	1887	2167	3382	1500	1929	2887	2065	2517	2621	3396	3048	2305	1838	3849
Cer-NS d41:1; Cer-NS d18:1/23:0	137751	129866	134762	157160	143530	127113	322441	464009	613678	508241	417190	494817	279676	274274	471436	391297	354513	419997	121210	138643	109440	77890	119892	110650	347885	391063	426364	438974	340960	272061		CAR 20:1	5941	4187	5486	6202	6266	9685	3625	5021	11577	4321	7767	8613	9155	8293	4648	5083	10035
Cer-NS d42:1; Cer-NS d18:1/24:0	739263	642285	739696	868437	695234	635743	1941150	2541764	3047639	2597603	2256221	2490842	1567056	1659276	2661253	2231694	1969350	2240820	654309	719797	642676	473569	660760	691002	1842441	2094488	2166258	2203537	1819401	1384059		CAR 20:2	1608	1165	1986	2812	2424	4585	1248	1158	3301	1381	2467	2392	2423	2667	1154	1061	3443
Cer-NS d42:2; Cer-NS d18:1/24:1	393380	415869	479655	558900	378234	367712	955387	1202429	1340840	1198338	1108806	1316176	742157	919891	1220615	1278154	1131267	999582	347470	374292	415070	291293	485799	400017	818778	956604	949916	898125	927728	656699		CAR 20:4	25272	34826	24844	18742	31377	49931	24260	22942	32658	22825	31552	39743	38964	47670	20991	22764	43369
Cer-NS d42:3; Cer-NS d18:1/24:2	37791	43556	53778	59392	43488	40468	90976	116883	120899	109958	105840	116591	74233	94784	114215	129185	117576	94823	36306	43611	46986	39932	59417	51805	80037	106148	99861	92396	97472	70179		CAR 24:0	1777	2070	1450	1126	1572	2082	1379	1535	1707	1579	1851	1609	2178	2360	1685	1742	1486
Cer-NS d43:1; Cer-NS d18:1/25:0	117702	92623	106107	135735	94538	97606	292037	445718	423950	429056	301065	305365	213028	231861	361137	269593	280302	250828	95502	108143	89058	69182	83097	91733	281041	288408	366862	337475	258739	198879		CAR 24:1	2569	3275	2194	1485	2744	3540	1539	2434	3488	2123	2536	3194	4552	3526	3332	3556	2522
Cer-NS d44:2; Cer-NS d18:1/26:1	31847	28569	32052	36966	28329	25516	80261	98799	117912	94592	97102	102660	55367	70037	97142	96006	79775	96527	27478	28590	29932	19902	25410	28046	72846	84368	73822	73204	72083	51850		CE 18:1	12161	30367	14021	9902	6549	9860	21301	11835	11282	8116	11172	16494	13714	32996	17059	9765	7881
DAG 34:2; DAG 16:0-18:2	170646	106548	118266	90027	102455	80043	97751	113206	171581	160337	138254	137916	123452	117745	128082	99039	133037	151762	125194	259188	160788	76097	151441	170264	86681	93029	135111	118081	130367	83782		CE 18:2	10899	20663	9659	8332	8282	9089	12487	8890	10776	5797	12224	10904	9425	18267	12273	5842	4340
DAG 36:2; DAG 18:1-18:1	255603	162901	177723	126950	171602	119469	150312	252728	327389	260460	227968	234494	249508	203638	255293	174554	193573	240221	210361	759901	227675	108860	239384	255847	173979	161218	233773	197589	198106	122562		CE 20:4	43507	54462	34422	30572	51845	37045	61362	36843	46488	25255	35998	48887	47103	60627	40755	31751	30202
DAG 36:3; DAG 18:1-18:2	545684	342450	330872	269288	362533	273655	318048	505214	753050	635258	589983	417674	442843	434355	495930	327376	385108	400368	430843	938559	454711	238331	452059	531820	341268	340114	526022	474213	444259	258081		CE 22:6	19196	18341	13130	12604	18211	16371	25223	13993	13210	9882	14371	26378	19171	22716	13487	11996	10748
DAG 36:4; DAG 18:2-18:2	509280	280787	328094	211359	315084	198331	259696	365689	491190	436538	431249	295924	366003	372665	397180	256591	302490	243087	327739	639485	442511	180981	484595	529591	266091	297657	365495	344166	359473	237325		CL 70:7; CL 34:3_36:4	1496	2119	1507	990	1606	1571	1173	1278	1223	952	1477	1678	1311	962	1262	1039	1524
DAG 38:5; DAG 18:1-20:4	489517	377128	365835	404510	359334	312659	414613	493886	601970	487319	474464	451617	425217	431201	478119	431074	370844	357736	363970	619370	509786	291623	472749	446748	367181	480516	557533	443234	447841	271678		CL 72:6; CL 36:3_36:3	35835	47597	34065	26541	39921	46326	34006	33572	35527	30200	39615	52017	46435	48203	34436	27624	37573
DAG 38:6; DAG 18:2-20:4	916122	723631	606076	783832	841303	714601	705196	949846	1023230	857356	830887	822570	865475	829344	766738	715961	749853	616171	1059670	1247852	1301535	770506	956190	963790	734018	820707	978380	950549	764147	505473		CL 72:7; CL 36:3_36:4	63516	76163	55272	38767	56963	65937	49737	49695	58872	39771	64525	78473	56005	50852	47051	37044	59244
Cholesterol	1053753	1328146	1512793	1526458	1243465	1336986	3355113	4071570	4409050	4187038	3310940	3969951	2986058	3339510	3843742	3582860	3490537	3074813	972928	1205548	1160550	996020	1496365	1355102	3245595	3192426	3351540	3231171	2942229	2854810		CL 72:8; CL 36:4_36:4	35842	51497	35226	21985	40685	38374	26045	28983	33622	20390	37698	37183	25070	21247	26536	21196	36128
LPC 14:0	566554	426261	524874	452395	565732	418397	632281	595199	571098	575650	575888	613229	515596	551049	554397	619711	547765	547715	611413	513605	514107	530581	542940	527314	466763	650274	517334	482653	468078	383894		CL 72:9; CL 36:4_36:5	691	1175	800	587	812	697	592	668	540	540	664	825	669	547	519	536	724
LPC 15:0	780217	601693	743462	643588	702707	555911	981177	911972	831014	885227	834473	950628	704395	879058	764943	848758	754689	636540	805696	640213	761952	686511	681255	629284	667795	903424	727702	759094	694294	610773		CL 74:7; CL 36:3_38:4	7222	10038	5855	5337	8830	9950	8229	4308	6861	5340	6049	9514	8030	10845	4491	3672	6460
LPC 16:0	145294576	96322685	130723037	103704866	132782762	99218530	163645530	147407575	142753944	142634927	142963562	141108770	139533098	142304349	118723370	152034660	135930264	110737293	140311095	114350114	148829887	135716640	129965600	123674754	113805746	158603842	125977971	124495073	107893338	102393686		CL 74:8; CL 36:4_38:4	9442	11190	8460	5463	9242	9844	8500	7199	8978	5776	8477	11224	8325	8070	7188	6284	7392
LPC 16:1	1238694	1027635	1192888	1070806	1375269	1034175	1556029	1692434	1679111	1474509	1370170	1568859	1260337	1270932	1231642	1352617	1273487	1221962	1264242	1193899	1355205	1170344	1229291	1237294	1242215	1707452	1144226	1152488	1240450	1041932		CL 74:9; CL 36:3_38:6	4693	5758	3668	3312	4658	5615	5030	3887	4122	3715	3374	4976	5923	6392	3592	3051	4209
LPC 17:0	917920	634776	819902	637738	827388	600201	905515	831736	834147	833458	760123	800132	723704	843222	650891	782410	762953	615273	883275	746195	828474	778990	794991	670297	654746	867186	740172	715499	685997	622206		CL 74:9; CL 36:4_38:5	4254	6102	4625	3182	4278	4559	3514	3293	4377	2752	3992	4822	3997	3828	3421	3211	4063
LPC 18:0	130223531	82787132	116487728	90563951	116450462	83971461	133578857	118274596	127187304	122984276	108816224	113130392	113398807	124303602	101451870	117781579	114601247	85738660	130672277	114937688	120378408	110522115	111476472	94389296	91949304	138996116	111163090	113560762	80444270	73880534		CL 74:10; CL 36:4_38:6	5034	5795	4058	3143	4278	5102	3935	3887	4558	3198	3838	4895	4554	4391	3438	2622	3842
LPC 18:1	15487895	13480842	13744816	13165353	16548668	12079725	15274298	16992607	16778125	16860030	14928823	15932851	14169904	13997298	14504541	14868918	13255232	12606360	14865384	12904381	13635932	12912940	13307773	14153062	11858584	14811836	12835191	14075310	12809474	10006290		CL 76:11; CL 36:4_40:7	1153	1227	662	591	1148	950	746	868	661	609	881	659	914	830	666	560	701
LPC 18:2	21400959	18380180	18615308	16936818	21866915	17439849	21693668	27172882	27100008	26961407	22483399	27681104	19776781	20223834	23820495	21702905	17883199	17240312	20644197	16899178	19222366	16302313	17607656	18294036	18010605	21537272	17887002	22683405	17505975	14758029		CL 76:11; CL 36:3_40:8	2522	2209	1270	1818	1954	2538	1795	1409	1282	1269	2329	1967	1554	1752	1800	1117	1876
LPC 18:3	258191	205970	214575	196710	249479	189899	225080	304185	300597	251626	218600	243327	238343	171277	287938	215407	202690	208414	219614	255329	215885	179807	220779	235615	178708	194126	188896	237245	193540	146756		CL 76:12; CL 36:4_40:8	3955	4425	2985	2475	3012	3550	3271	3039	3257	2550	2931	3962	3622	3565	2393	2283	2889
LPC 19:0 (1)	190536	101773	150495	127174	129191	107484	144626	150782	130902	126466	104556	107327	112249	146305	104138	113177	118175	90707	158835	158614	137256	139892	127623	119540	124859	124972	117164	107121	89121	76167		Cer 40:0;2O; Cer 18:0;2O/22:0	1838	1499	1648	1552	1975	2027	1716	1714	1646	1691	1863	2785	1960	1915	1194	907	2632
LPC 20:0	285143	209266	244032	235805	268203	222513	254781	257405	280709	216822	207557	224390	197769	222879	188174	230546	202545	158460	292262	272510	284108	256225	248974	243843	183631	240380	196317	194523	160340	136444		Cer 42:0;2O; Cer 18:0;2O/24:0	3345	3200	3464	3528	3705	3573	3501	3714	3693	3144	4204	5944	4074	3593	2282	2110	4829
LPC 20:1	709223	362358	531251	404902	559713	404361	568469	410072	466104	370435	425595	435448	362479	600680	385548	457788	423979	348459	601602	472115	526895	494638	449496	505963	391772	529704	304769	306649	306912	268426		Cer 34:1;2O; Cer 18:1;2O/16:0	21859	41424	26767	29522	35034	34681	23394	29401	29899	25795	36414	41362	33865	28720	29554	27094	29913
LPC 20:2	179327	126899	158437	134223	196584	143763	169191	156997	153640	136823	152876	169312	128202	146820	133312	154497	141844	116480	193938	145109	158304	158326	162802	133060	133051	180922	121970	125458	110246	106294		Cer 36:1;2O; Cer 18:1;2O/18:0	9489	13269	9260	9489	10079	10975	9012	9057	9862	8892	12925	14062	10594	10113	9245	7027	11526
LPC 20:3	279044	201961	239701	226579	306497	236035	245001	299673	241228	238842	203493	266903	217999	193843	244074	217146	206975	156537	260447	211697	252038	238346	246150	232290	187962	219782	224968	247621	159787	147240		Cer 38:1;2O; Cer 18:1;2O/20:0	2968	3836	2791	2536	3762	3514	2780	2423	2906	2969	4161	3791	3035	3392	2591	2029	3827
LPC 20:4 (1)	45181213	36090017	41614848	34259098	45807126	36925333	48133128	60280995	53697033	52740948	42409885	54741666	49076604	42193387	44716919	43513188	38141270	32370993	42335103	39474497	40427172	40739998	41357386	39580948	38937330	47621185	42527859	51231477	32574139	31066077		Cer 40:1;2O; Cer 18:1;2O/22:0	29357	36158	27888	27796	40003	36039	23662	23097	27597	26061	36093	34744	30389	30535	23777	18295	33429
LPC 20:4 (2)	403819	309167	339241	298899	364252	301089	237686	296260	314206	332963	277824	311303	255220	208521	236654	231723	208448	173698	364992	346177	392159	326740	400285	378298	217158	228929	221896	277387	175009	169384		Cer 40:2;2O; Cer 18:2;2O/22:0	2096	2312	1658	1590	2298	2260	1261	1578	1918	1556	2389	2659	2136	1599	1753	1138	2126
LPC 20:5	53074	43684	45495	43555	56779	40128	51643	61647	57192	54405	49235	61041	48293	40934	53545	46402	41578	43724	49192	48233	44107	41911	44169	48320	43076	50403	42747	47355	36558	36571		Cer 41:1;2O; Cer 18:1;2O/23:0	21348	29109	24110	22669	33282	28415	19935	18755	20900	20799	27834	27722	23983	25555	18628	15233	24483
LPC 22:0	183310	137078	189506	177591	154146	145281	172830	189808	188216	175037	144882	155091	156452	155644	158177	172071	138703	114438	153830	167140	182351	163634	166177	157651	144626	188005	160572	141576	125172	109976		Cer 41:2;2O; Cer 18:2;2O/23:0	1441	2000	1371	1439	1918	1696	1427	1311	1490	1319	1953	1910	1513	1724	1298	1166	1686
LPC 22:1	129117	89529	103817	100496	135238	106538	109060	97430	96603	84972	81190	86797	77875	99999	72450	95354	84822	68982	140427	104076	129808	113939	111418	114958	88119	102452	77226	70218	68741	53219		Cer 42:1;2O; Cer 18:1;2O/24:0	141724	184731	144224	138070	188897	173669	129663	122519	128637	130115	176058	178115	150278	151458	126527	102786	154484
LPC 22:4	319320	223599	238732	211525	309312	248985	289508	295334	294548	229903	226785	300134	294344	297973	241388	290295	263150	190278	337515	237707	242163	272325	226850	197402	210278	236333	267539	259412	182693	162782		Cer 42:2;2O; Cer 18:1;2O/24:1	46671	54480	41881	42424	60734	55528	38271	38499	40321	41659	61807	59233	50152	49924	42552	30636	51779
LPC 22:5 (1)	915377	626865	669445	583089	961107	731148	807777	851829	901204	648056	719495	878761	803863	796683	654642	800474	724297	578561	948054	679096	735764	779132	639185	640478	714207	746490	688154	757897	529118	551997		Cer 42:3;2O; Cer 18:2;2O/24:1	3933	4902	3747	3665	5819	4571	3726	3312	3936	3599	5263	5204	3743	4336	3727	2896	4299
LPC 22:5 (2)	981621	721060	806884	754345	826677	825228	660725	683874	720397	619280	528598	630664	763407	623550	461881	663815	566033	477384	945134	782465	797928	716940	746058	681687	480693	625231	692593	697446	528752	383360		Cer 43:1;2O; Cer 18:1;2O/25:0	20908	30562	21892	21830	23851	21664	18087	18330	16060	16896	26788	27964	20419	19724	19223	17093	19314
LPC 22:6	5293413	4206679	4687716	3901607	5153254	4506088	5921825	6222171	6152656	6270774	4981578	6391574	5750360	5148138	4141078	5016565	4368722	4027711	4919973	4560422	5791150	5231151	5526977	4636219	5522471	6083609	5762323	6160987	4733702	4039223		Cer 43:2;2O; Cer 18:2;2O/25:0	2010	3050	1894	1902	2742	2272	1800	1861	1813	1816	2987	2624	2058	2039	1775	1529	2065
LPC 23:0	28083	20319	26426	26127	21897	22654	29430	32262	30072	27047	25948	26960	25294	26336	28017	31530	22856	19215	23586	21985	25482	19815	22187	23416	23854	32118	27337	23873	22527	18222		Cer 44:1;2O; Cer 18:1;2O/26:0	2978	3383	2553	2320	3389	3208	2156	2223	2035	2284	3171	3385	2607	2480	2365	1945	2899
LPC 24:0	171648	127871	172967	166573	142802	142102	181858	215099	195571	175359	159482	166762	164130	159900	175166	186723	142402	117782	149331	158329	152262	128343	157788	142856	153295	194660	172745	160534	129750	118036		Cer 44:2;2O; Cer 18:1;2O/26:1	5398	7055	4779	4374	6794	6909	3638	4640	4028	4531	6227	6496	5917	4194	4753	3317	5769
LPC 24:1	184172	125170	146603	149058	139052	129360	171901	183816	168907	137560	136733	155607	126789	159550	130138	155961	131690	113272	167674	158652	159057	148292	131287	143520	146591	176429	135539	107396	101046	89887		Cholesterol	31074	37722	27723	29782	35622	37035	27646	26759	29203	25470	37417	34627	31802	31404	29582	23201	30480
LPC 26:1	55305	30759	43093	43854	44521	42865	56662	57097	57457	42651	44655	48059	30180	55500	40021	47328	40509	31382	44165	38627	43326	39105	34031	42170	48595	57296	40226	39380	33600	31499		CoQ4	733	683	616	525	967	950	634	456	590	672	785	752	803	829	902	717	1130
LPE 16:0	453713	356966	411779	427975	407010	404126	465741	420022	577601	553642	476689	475442	399326	366380	391139	467646	352275	349555	383454	433334	437508	401004	465139	449663	373638	467148	450200	447562	386627	348961		CoQ6	481	390	294	479	477	359	354	520	399	523	528	440	584	485	685	655	847
LPE 18:0	608453	436111	541077	522148	540659	482614	563948	659129	662736	631951	539449	573059	520911	503191	536644	535536	515852	372440	510978	579769	575228	464850	581268	604584	452366	577086	517075	510263	453461	371139		CoQ9	43391	44150	35350	30969	48660	50159	36437	35558	35407	38243	53980	37068	48400	46706	57610	47780	65742
PC 30:0; PC 14:0-16:0	1204753	1471876	3413293	3738306	1210403	1234553	936953	1129971	1150095	1116793	876101	1345871	996216	1251679	1510102	2396153	1582712	1004607	426617	1496630	1666117	1685327	3636447	2772661	831288	1295948	1024434	495371	1185073	766255		CoQ10	5054	5546	3318	3294	5015	8955	5805	4357	5206	4864	4926	2330	5463	3959	9026	4182	9457
PC 31:0; PC 15:0-16:0	499845	580289	1211674	1362777	502745	516815	565116	639434	624597	665951	499362	771954	430651	644556	756088	1152220	720084	482290	188419	575774	605631	539852	1226548	959293	451784	591766	492189	323947	561424	382247		DG 32:1; DG 16:0_16:1	2330	3512	2445	1989	2307	2519	2296	2000	2871	2559	2808	4420	3073	2610	2989	2260	2503
PC 32:0; PC 16:0-16:0	40394840	46529819	105708295	117494262	38572620	41319432	28521191	38227028	37275394	34977099	28772284	45249505	34533813	46040251	51401125	80777949	52194414	31473720	13843031	45714386	52632049	52404445	111626796	86093617	28444853	42083775	33448133	16719722	38965309	23731166		DG 34:1; DG 16:0_18:1	56822	80272	56648	53088	59031	64321	68198	57669	74496	62764	75896	107424	82832	79441	73792	54194	64966
PC 32:0e	3453336	3760715	8687644	9724191	3451626	3255422	2547861	3081196	2861691	3204971	2550850	3595902	2930792	4049945	4175359	6611982	4655636	2581474	1205518	3761138	4334169	4611928	9691988	7543596	2517907	3546094	3325838	1586783	3443966	2147630		DG 34:2; DG 16:0_18:2	126935	184275	127385	112372	164716	143506	142787	138902	181002	133679	172581	225654	181627	158893	161744	119362	128119
PC 32:1; PC 16:0-16:1	4302428	3970911	6633378	7765961	3877239	3968281	4053745	5885238	5865140	5539331	4327958	5448461	4221650	4128643	5592063	5758474	4481539	4265755	2124189	4944945	4684072	3579413	8187119	6501547	3636941	5483494	4282036	3541347	4227586	3058381		DG 34:3; DG 16:1_18:2	18574	21598	20674	17583	19916	19894	19283	17657	18454	18518	23202	32431	23788	21704	25249	20431	20107
PC 32:2	681791	619069	656897	750680	596032	519129	742376	1099852	1183366	1147299	790497	958235	724072	606292	954478	790584	635890	696678	487117	702706	563747	424547	669076	629052	665416	807876	799231	670044	657319	568537		DG 36:1; DG 18:0_18:1	6683	9145	5286	4828	5913	7176	7989	6369	7970	6061	7298	11485	10710	9714	8161	5739	6845
PC 33:0 (1)	440344	388676	729621	863918	434330	304765	448293	582212	497952	468325	415462	525177	316932	411832	454030	718037	578295	399034	132844	371964	405688	384250	765359	647401	360923	597836	467990	246030	469614	311689		DG 36:2; DG 18:0_18:2	61312	95035	66189	59107	63532	76397	96602	87634	92217	74922	95508	145807	138388	116558	112308	76055	90980
PC 33:0 (2)	439682	438893	947932	1035473	448147	369304	427489	501312	502915	565497	426402	531456	403223	543947	653925	864646	582841	343583	219595	511468	472887	520184	937199	778727	398653	597854	463292	281923	434335	316135		DG 36:3; DG 18:1_18:2	150032	226634	163314	149036	185533	184441	219223	215104	231442	173839	241649	320452	297822	242606	252728	174743	193822
PC 33:1	507383	505055	628822	810071	408923	397626	651714	860643	783614	807295	557711	691067	510925	548375	715406	723039	587660	518548	305957	465574	470374	352163	603806	539064	460713	657794	619884	560676	571480	425763		DG 36:4; DG 18:2_18:2	177762	242785	196909	175713	294453	209499	233726	249387	252783	194251	282737	320180	289987	239597	274564	195432	212064
PC 33:2; PC 15:0-18:2	587261	469691	562422	665607	450639	416608	917650	997351	1072801	1051185	814322	960166	538833	655492	812953	764669	624725	555985	434390	474585	445106	343964	471529	482141	542032	816522	731541	662392	597352	516568		DG 36:4; DG 16:0_20:4	41332	69090	36827	29977	48435	43786	49380	42890	48794	42176	49467	61965	57104	51975	49125	34548	58296
PC 34:0; PC 16:0-18:0	9700031	9514300	21651961	20732334	9198198	8320927	8306524	10369825	10534159	10458060	8255066	11077284	8472094	10335038	12567581	17720865	12623816	7100012	4947461	9653661	10651202	10753179	21947984	16396936	7711676	11513504	9549185	6544923	9190575	6513121		DG 38:2; DG 18:1_20:1	2075	3341	1386	1269	1960	2105	2680	2615	2742	1878	2284	4609	4591	3733	2860	2090	2508
PC 34:0e	1017185	1212669	2650001	2911021	1005261	960453	693904	871744	865048	900185	683130	1033995	867881	1160339	1179873	2062190	1396381	782338	320343	1210607	1315731	1453037	2995521	2178749	737620	1054808	909217	357562	1029534	654701		DG 38:3; DG 20:1_18:2	3952	6292	3187	2886	3870	4505	5055	4906	5510	3507	5062	7776	7377	5751	5050	3896	4380
PC 34:1; PC 16:0-18:1	126118510	119146153	142501976	162309909	108547997	108234522	120213859	145802831	140755359	137604938	111486511	130364486	108380249	117306407	132982147	148991860	116881466	102927602	91075006	120720653	120618809	104123064	148973884	137636484	95841463	128190885	112239324	100242456	104536730	89045563		DG 38:4; DG 18:0_20:4	114187	205193	101760	97018	135686	127776	115167	111152	113801	109025	138877	148094	174492	166105	141634	110579	161211
PC 34:1e	6140101	6989822	13723605	15175003	6043787	6225389	5871218	7382775	6519714	6876225	5924169	7597531	5703533	7143546	8627240	11477921	8568475	5958726	2864085	6833800	7535974	7268149	15278551	11806889	5343147	7673704	6464925	4294484	6537000	4418347		DG 38:4; DG 16:0_22:4	5225	7498	3541	3392	4729	5212	7332	6498	6006	4801	6299	8778	8809	7061	6194	4663	5856
PC 34:2; PC 16:0-18:2	144382179	117283327	128767261	153018859	112996806	99655349	189840305	238225086	250494842	222258256	177248168	210283995	152279676	151058443	197986596	175333245	151427247	139165176	99743727	126681863	129352861	79727490	119029674	121169393	136501242	197771918	178299754	161678883	139147053	114190243		DG 38:5; DG 16:0_22:5 (2)	3908	5222	2859	2449	3242	4276	4629	3764	3317	3422	3986	5611	5952	5578	4206	3766	4073
PC 34:2e (1)	540980	635961	1429289	1726998	543126	556701	705204	829861	749590	759368	589181	724619	671454	760027	777691	1061627	791234	494838	259813	659709	672833	641011	1476363	1081177	519504	787595	673977	466213	651656	466559		DG 38:5; DG 16:0_22:5 (1)	69081	101816	63492	51740	75986	81633	88769	88648	80347	77553	98318	123432	112750	96298	94894	70369	88359
PC 34:2e (2)	540980	635961	1429289	1726998	543126	556701	354215	415623	358465	390772	342263	314634	330445	249375	323991	327221	232336	217920	259813	659709	672833	641011	1476363	1081177	152789	434463	402103	398724	266401	237797		DG 38:6; DG 18:2_20:4	57614	81889	64547	54553	83589	66061	72721	88406	87245	77764	79294	106844	97795	74954	94737	73952	71436
PC 34:3 (1); PC 16:1-18:2	2272572	2005800	2225410	2515446	1791095	1772659	2634204	4317964	4757603	4140565	2993132	3735786	2696859	2210928	3250812	2978939	2494681	2645726	1454592	2329907	2092286	1292100	2214675	2182213	2328206	2954636	3136834	2863271	2787999	1904984		DG 38:6; DG 16:0_22:6	31964	47256	25444	25805	37774	36877	32255	28320	27500	28897	32714	47524	42275	39989	35272	26534	32056
PC 34:4	622276	534165	676441	791775	549967	543578	658579	1021313	1053420	1019777	724285	878506	619161	545159	917479	726347	580676	599248	439574	780590	533458	445821	741947	671968	554873	751110	741110	710255	533856	516899		DG 38:7; DG 18:2_20:5	5025	8182	5474	4944	9517	6294	5257	6061	5696	5332	8253	8441	6320	5091	6862	4746	5808
PC 35:1; PC 17:0-18:1	667401	637803	1033794	1090825	594282	526912	848107	924845	960713	964281	769266	848961	667307	794995	847105	1021013	769460	580478	464031	653162	625504	619576	973702	836748	644717	959996	806153	679428	699170	548166		DG 40:4; DG 18:0_22:4	2606	4557	2117	2081	2840	3095	3080	3501	2443	2563	3345	3740	4067	3478	3429	2392	3700
PC 35:2; PC 17:0-18:2	879783	673229	911917	1096999	650606	584444	1450002	1642261	1727286	1708183	1329303	1437254	947671	1173531	1334933	1305751	1023839	870059	666940	737518	693130	520269	803590	704646	959811	1393575	1347586	1058467	971266	856308		DG 40:5; DG 18:1_22:4	8725	11686	5385	4756	6735	8746	13624	13065	11728	7998	10702	16896	14584	11816	8136	6560	8003
PC 35:4; PC 15:0-20:4	754128	641348	873056	1020213	640687	615132	1620188	2285926	2363279	2175364	1532428	1995908	946802	1120379	1690275	1382675	1180612	1066382	504578	778241	712721	416047	754475	731632	1074775	1426455	1462839	1298421	1015972	914159		DG 40:5; DG 18:0_22:5 (1)	5508	8412	4362	3672	6044	5591	5274	5777	4084	4580	6406	7165	7827	6032	5449	4327	7087
PC 36:0; PC 18:0-18:0	1287164	1121346	1655246	1575235	1351370	1247857	1538473	2265692	2311791	2308748	1745787	1893549	1642342	1588848	1771450	1819736	1748672	886009	1196819	1567813	1334964	1141262	1479134	1356603	1398131	1583783	1940556	1757020	1358624	1248898		DG 40:5; DG 18:0_22:5 (2)	1864	2846	1697	1335	1636	2172	2060	1829	1186	1802	2107	2179	2860	2537	2375	1875	2158
PC 36:1; PC 18:0-18:1	14734701	12989696	19162255	19729075	12526820	11197057	17747142	22624709	21221303	21752576	16893061	19960164	15131573	15689747	22382260	20734505	17252305	14394388	10984391	13349155	12831044	10607571	18052239	16823514	13357000	21202315	16871246	15014745	13954253	10775569		DG 40:6; DG 18:1_22:5	7079	9972	5168	4488	5815	7417	10843	10119	8741	7094	8919	13046	13470	11565	8739	7204	7382
PC 36:1e	239094	246843	476005	518734	234278	214723	224942	268733	273642	269938	223475	280158	242484	280294	278426	403317	298504	216560	141351	250489	264447	249264	488893	375212	210575	278265	258694	179637	240219	179640		DG 40:6; DG 18:2_22:4	11772	15827	7985	6546	10844	12462	15769	16856	14915	10743	15218	20272	17070	13393	11233	8825	11639
PC 36:2e (1)	426334	458012	797659	883490	414342	411178	468902	586142	529535	540489	449633	550251	464232	492664	566346	747134	521878	400719	282444	438776	505207	412254	832968	633611	407233	599071	512896	368665	459043	313337		DG 40:6; DG 18:0_22:6	9016	13455	7015	6461	9786	10930	9301	8199	7028	8104	9439	12464	12774	10621	9246	6551	9984
PC 36:2e (2)	426334	458012	797659	883490	414342	411178	53437	67276	62143	62163	53513	59887	48756	45956	54264	51603	44384	31191	282444	438776	505207	412254	832968	633611	48815	62942	53065	49191	36680	31001		DG 40:7; DG 18:1_22:6	14995	21396	11398	10748	14120	16777	17911	18028	19312	15172	18279	26090	22732	19948	18552	14347	13791
PC 36:3	949057	971101	2861162	2927386	892712	743511	577026	729289	702850	704236	544126	741630	584985	690560	853070	1206672	821863	498758	410141	937769	1077069	1071571	3062652	2055979	495003	760149	600092	397317	576927	403047		DG 40:8; DG 18:2_22:6	21955	27573	16508	16465	25800	24712	24586	26716	25403	21741	24973	29579	28898	25388	28246	19769	22360
PC 36:3e (2)	281525	312922	676143	740220	282724	293650	349971	419827	385556	339515	300376	344902	287261	388877	408589	513044	361927	272258	180977	332881	351875	318545	655690	490432	283025	414341	371777	248680	308314	222688		DG 42:10; DG 20:4_22:6	6418	8174	5305	5358	7391	8253	6730	6689	4789	7596	7663	10430	9314	8853	10240	7730	6643
PC 36:4 (1); PC 18:2-18:2	2263257	2356724	2578036	2618525	2244987	1614324	4449692	5793712	7065649	5624868	3905208	5889189	3015681	3505767	4947316	3770335	3690722	3305513	1863524	2126450	1932665	1486646	2398224	2419096	3046285	3671470	3933049	3459931	3051897	2281986		SPB 18:0;2O	2100	3243	2373	2730	2808	2620	2780	2066	3047	2006	2246	2731	2736	3641	3032	1981	3261
PC 36:4 (2); PC 16:0-20:4	284000267	224338125	279767842	308895261	246573913	248001668	365924781	453957423	457800983	476961372	359586236	432125231	310168708	298378279	386556529	344943481	295416316	281210380	197964977	297352774	279830633	167711714	253620377	277256973	268969161	385502949	394049772	364137782	269529853	252396945		LPC 16:0/0:0	158551	214239	146907	145119	192583	195633	154257	153257	153910	137380	178460	174682	194701	168697	167735	124199	203994
PC 36:4e (1)	4625223	4662939	8211269	9130640	4084567	4665707	5495072	8048789	6661015	6697118	4996688	6305778	5199143	5766887	6673202	7845951	5647879	4451669	2981931	5523359	5446245	4533320	8817570	6552007	4490408	6812478	6258274	4952627	4498046	3837556		LPC 17:0/0:0	2049	2411	1971	1803	3008	2368	1841	1880	1717	1560	2092	1711	2177	2178	1908	1462	2159
PC 36:5 (2); PC 16:1-20:4	835992	641760	888838	957524	812855	792313	1143448	1778930	1600578	1378691	1023690	1418596	885948	817096	1292275	1100929	819895	813107	576231	1091450	845509	572246	911537	918088	850659	1414793	1095617	951335	808055	745169		LPC 18:0/0:0	259895	343661	264592	230026	274475	300595	275845	230033	229895	228356	261454	244224	330571	288759	254690	195000	305049
PC 36:6 (1)	217665	186012	185484	188467	172496	186275	263089	308395	360955	335580	270918	290462	285266	216616	249724	226606	200886	234452	180865	239960	221240	137835	208594	179075	226153	338322	335388	274122	253327	206006		LPC 18:1/0:0	8383	13183	9513	9857	11380	11028	10288	8883	9432	8981	10030	10939	11451	11335	10897	7903	12273
PC 37:2 (2)	174479	136487	201254	221991	108155	111733	180539	236721	213050	214850	163022	211552	136673	158273	228675	186487	170765	130319	121813	159654	137059	104176	135307	172406	147466	195380	162829	143554	137621	106655		LPC 18:2/0:0	5329	7715	6486	6577	8880	7122	6034	5162	5741	5211	5875	4820	6702	6562	6595	4769	7108
PC 37:4; PC 17:0-20:4	1950060	1719248	1930605	2242919	1531103	1677779	3146471	4335878	3897191	3766512	2874371	3181062	2436633	2062791	3207623	2385463	2147972	1906132	1405002	2164771	1696202	1180622	1716312	1803347	2100489	3048653	3352505	3347658	2215659	1945333		LPC 20:4	138466	162585	129250	129780	193020	153736	132295	103648	107544	129274	146155	134419	138718	121269	147110	99191	155504
PC 37:6	212032	156741	185915	172461	157469	165848	295226	301921	274196	306170	237909	260741	213887	210338	200051	223550	182615	179490	159493	190638	201812	139216	177520	174439	204625	292052	272340	228128	212006	186742		LPC 22:5	4306	5105	4363	3743	6691	5643	4370	3775	2788	4353	5061	4394	4599	3425	3881	2903	5394
PC 38:2	711515	615109	925238	1015681	671841	622514	1045588	1178882	1138255	1090605	1050871	1274008	731193	850102	1105618	1020746	887720	679700	556503	680191	643602	627082	902732	881361	857132	1221066	944595	784894	740990	605430		LPC 22:6	22309	24494	18686	20194	29996	25247	20831	16184	15609	20075	21219	23264	22516	20730	22516	15642	23078
PC 38:3; PC 18:0-20:3	2566131	1885976	3152430	3103950	2220130	2124437	3604959	4165786	4087494	3857469	3306236	3800699	3151326	3133859	4225402	3527068	3063888	2013896	1913091	2572302	2084990	2150502	2596294	2371228	2730431	4038780	3911882	3380855	2217014	2130825		LPE 16:0	8450	8698	7277	6021	8406	7752	7014	6390	5915	6404	7698	7850	8446	7188	6639	5867	8470
PC 38:4 (1); PC 16:0-22:4	5060525	4065642	5879644	7502912	4447196	4324665	7258249	7751980	8156886	7027781	6333429	7116344	6911531	6850348	5730559	7591723	5916042	4978337	4204611	5183077	5372827	3882315	5611752	4969225	5150028	7919922	7574949	5527730	5301564	4818537		LPE 18:0	15319	17900	13131	12565	13904	14927	13294	11320	13814	11962	14539	15045	14878	15444	12102	10043	15583
PC 38:4 (2); PC 18:0-20:4	478677991	427249955	465174558	459223210	401260438	442276446	538073683	677535054	683380902	693362013	543804996	595480502	485622404	462443263	577396650	503694175	471693499	421730372	408675630	533358241	439617948	342139771	402325646	439464580	437514183	565321546	598591431	602831494	408366871	429485911		LPE 18:2	651	1167	763	667	1288	841	1178	829	1066	886	1194	1220	646	679	654	453	762
PC 38:4e (1)	1283713	1124559	1549087	1585511	1230643	1119027	2454683	2797138	2749262	2578423	2337363	2454970	2343450	2243740	2591946	2983388	2296346	1535765	1086245	1518596	1277525	1017332	1258698	1110708	2304929	3293366	2805048	2581623	1965098	1769962		LPE 20:4	7322	8935	5429	4546	7083	6211	9252	6951	6806	7850	9247	10082	6618	5690	6422	4203	6559
PC 38:4e (2)	2825751	3192044	5670234	6261728	2570010	2746836	3154734	4617910	4271284	4449391	3138066	4065569	3242471	3490502	4615950	5225268	4083471	2886219	1505896	3021141	3250100	3168471	6024814	4499973	2783749	4190793	4079592	3051061	3143289	2497288		LPE 22:6	5570	7292	3778	4401	5825	5553	8381	5901	4680	6370	7263	8771	5691	4452	5047	3362	5287
PC 38:5 (1); PC 16:0-22:5	38916756	29152345	33638802	36878063	35367236	32997260	52661754	64629613	66880324	61138286	55580982	61902648	43247508	47355858	51387069	50672322	45978862	41434390	31950091	39142500	34718785	23508823	30819612	34748720	40530882	56134303	54039699	51048416	39185203	36015996		PC 31:0	12045	16445	10649	10250	21506	14086	9389	9060	9830	10533	12675	13330	13022	11306	9577	7991	12966
PC 38:5 (2); PC 16:0-22:5	11258837	9345045	10657339	13411677	8863882	10438648	14676999	15850392	18144189	15601401	13045995	13690069	14328027	12251042	10747764	14618513	11199905	9518900	10002734	12973045	10002300	6861870	9236618	9363694	9974093	14754665	16745641	14970572	11718892	9346229		PC 32:0; PC 16:0_16:0	1036306	1376393	1021817	997686	1567176	1351256	1088751	1020728	992020	1091273	1240510	1299892	1182296	1201113	1114679	823666	1255566
PC 38:5e (1)	6751818	7095020	12163119	14352694	6129887	6373977	8338553	11163672	10471343	9709963	7885337	9520470	7671314	9302133	9576679	12552511	8279306	6635646	4134732	7891821	8247108	6854372	13850606	9889456	6789424	11185634	9437776	7024996	6972694	6065111		PC 32:1; PC 16:0_16:1	281334	442103	382215	301229	399483	402206	306243	248592	286622	303580	405427	435844	313623	267280	259109	234333	370907
PC 38:5e (2)	1092995	872494	1290176	1396871	943426	866880	1274240	1166726	1186038	1305782	1043912	1121905	1220457	1041037	1092506	1223532	1026419	842789	868796	1244837	907079	742122	840927	799385	937509	1406186	1436046	1102525	971444	873327		PC 32:2	52315	80090	69335	66124	84190	75303	51735	47489	51627	54504	72321	83759	55423	53975	51154	38540	71550
PC 38:6 (1); PC 18:2-20:4	4003657	3328184	5088486	4495610	3657383	3041203	5032290	5878479	5562182	5147267	4086158	5304615	3427295	4275635	5122876	5092942	4212322	3689584	3190769	3247766	3273631	3163892	4204045	3985617	3298186	4643157	4290331	3689076	3344894	2779200		PC 34:0	197585	253206	182117	178726	252634	219837	190640	172606	172642	180843	226612	232592	201836	218460	196834	149752	218077
PC 38:6 (2); PC 16:0-22:6	88277247	64623134	88064519	91135317	66896384	72109631	127770397	154617005	142761188	147885471	119158638	129086555	117261151	105929388	98197752	116032272	82933563	82030070	70258132	98423405	99643978	63168001	87568419	85600959	106232924	162568920	139847067	119181163	99747851	93578217		PC 34:1; PC 16:0_18:1	5004333	6279773	5651068	4897771	6003376	6642313	4865589	5111268	5421956	5400007	6421781	7078159	6046816	5676433	5460151	4731256	6240840
PC 38:7 (1)	219572	159114	203357	192131	188454	186557	262775	382044	321804	305329	258084	284023	253261	199855	216806	237660	179049	190777	177343	271410	244911	153957	227497	225016	237360	355217	300044	244596	214119	213822		PC 34:2; PC 16:0_18:2	8026967	10728608	9015153	7875319	12092600	10633432	7564325	7323076	9589894	7204789	10371853	10947308	9186804	8271244	7442950	5859437	9734906
PC 38:7 (2)	246113	193873	243239	262416	202692	221344	325930	405218	354965	376480	276256	332909	276619	246663	327227	282572	231650	238474	194299	292493	255351	197303	241014	232001	244950	365847	351439	314192	245504	227692		PC 34:3; PC 16:1_18:2	95964	166103	135732	116357	165385	150555	98234	88645	88096	97067	127043	156223	106880	98730	91139	64659	134896
PC 39:4 (1); PC 19:0-20:4	652837	497097	677079	732814	465275	514624	1143069	1980686	1532132	1596546	1097967	1143122	1076893	1009396	1333375	1081209	1013398	748870	433737	830236	496831	394170	530091	600587	1166542	1405477	1465950	1275802	861514	745269		PC 34:3; PC 16:0_18:3	155130	233399	201007	149304	241645	195546	146590	124858	161105	162029	200730	206753	181846	157091	147273	117633	200533
PC 39:4 (2); PC 19:0-20:4	473963	350786	422610	443298	344676	358684	562025	841344	775832	780674	604410	678192	479430	473423	670691	503729	504810	390303	337582	470023	321284	254989	369275	391491	496145	653128	672387	649619	431290	388997		PC 34:4	64928	102530	74782	81098	98575	82249	70580	71457	73835	67451	96396	99063	75352	64259	72852	50452	91984
PC 39:4 (3); PC 19:0-20:4	652837	497097	677079	732814	465275	514624	562025	841344	775832	780674	604410	678192	479430	473423	670691	503729	504810	390303	433737	830236	496831	394170	530091	600587	496145	653128	672387	649619	431290	388997		PC 36:1; PC 18:0_18:1	635929	813679	617222	544742	678129	697905	575968	562202	597567	548027	752233	785667	689619	681759	567512	477084	645391
PC 39:5	195052	143499	158662	176914	155168	140707	299086	347755	354297	306197	260261	298144	206754	185660	278034	220653	214967	184936	147045	189090	148979	109882	146580	161191	196427	283697	280795	295338	209056	180630		PC 36:2; PC 18:0_18:2	3762614	4953320	4009653	3679604	5012735	4272825	3192635	3191125	4390656	3215622	4636580	4609071	3986638	4098263	3082642	2583865	3911093
PC 39:8e	132822	172058	331551	373099	134192	123206	110931	122410	111625	116089	100595	138745	113520	166201	146413	247023	181207	123682	60562	138452	165728	173401	356540	275819	111948	163877	116582	59210	124235	88837		PC 36:3; PC 18:1_18:2	746918	1191357	1057902	858816	1231749	1085470	682000	735013	722900	666083	1003103	1170680	872219	809080	697365	486173	971583
PC 40:1	71355	62427	139904	155498	71516	62554	65277	82149	69721	67514	61856	88394	54750	87742	90565	125568	92933	56730	28713	72797	76276	88544	157746	121907	63011	82418	64254	32938	62322	42476		PC 36:4; PC 16:0_20:4	22821732	25311087	20625244	18773364	26175696	23177612	21342799	20836536	21613404	19670154	25604221	25356661	23301583	21385352	20576561	17114578	24005282
PC 40:2	68485	80881	139236	146200	71869	68653	82918	93956	88823	86482	70029	91886	68750	96734	104594	119259	102805	70086	47321	73684	82569	83896	151695	118932	67057	88612	73439	51929	70738	54717		PC 36:4; PC 18:2_18:2	102981	168081	129554	104843	195958	130972	83000	100102	71809	76872	111135	137002	97037	77399	91305	49484	123368
PC 40:4 (1); PC 18:0-22:4	3961273	3034082	3910012	4528025	3021466	3249199	5575262	5838026	6161467	5189199	4581213	5290173	5090151	5422949	5116351	5963785	5157462	3651951	3771079	3810664	3103513	2690662	3239989	3372795	3979981	5391229	6116178	4722675	3655145	3357530		PC 36:5; PC 16:1_20:4	86368	138294	93910	73757	122523	94292	80422	73781	72449	78216	94970	98275	81585	63356	78538	53455	108336
PC 40:4 (2); PC 20:0-20:4	429721	370530	543315	544283	382259	337156	506716	633998	608296	610112	486640	604417	399798	427864	576766	540406	465118	355014	348800	458945	392860	308030	500842	462781	380944	601792	490297	408443	356888	287240		PC 36:6; PC 18:3_18:3	17579	23184	17557	20143	22531	21681	17302	15740	14585	16529	21043	25196	18284	17679	16024	12233	20264
PC 40:4e (1)	237446	237606	308422	337068	251333	217635	340998	397042	408505	414951	337711	367573	330572	359293	346713	394385	330184	266852	228115	279373	266355	218698	271501	247223	287256	379416	398417	340696	269478	249359		PC 37:4; PC 17:0_20:4	195184	234629	183336	165481	319608	200981	153630	158780	166974	150427	198622	181393	196090	173779	159174	123045	185534
PC 40:4e (2)	306091	261386	302559	374627	346459	315895	449467	565070	567201	554531	500548	596491	320627	365238	403036	454004	360377	355346	283506	331634	302093	217545	247968	244066	403529	567998	451075	472638	377074	338441		PC 37:7	6074	9971	8616	6921	9165	8851	5940	6414	7611	6526	8227	10208	7481	7557	6675	5131	7961
PC 40:4e (3)	306091	261386	302559	374627	346459	315895	340998	397042	408505	414951	337711	367573	330572	359293	346713	394385	330184	266852	283506	331634	302093	217545	247968	244066	287256	379416	398417	340696	269478	249359		PC 38:4; PC 18:0_20:4	27456188	32740628	28001920	25083781	31118728	31479932	26096424	28040121	26409075	25726551	30976987	30523775	29138772	28255942	26824275	22791721	27766729
PC 40:5 (1); PC 18:0-22:5	22759275	16439079	17303476	18363583	18423508	18601813	26987138	24542979	27294237	22101301	23660599	24878922	21719415	23323543	20335083	22895403	22576247	18341372	21852561	18815299	17209133	16561004	13627809	16679267	19945466	25462002	23531495	21876276	16771164	18027736		PC 38:4; PC 16:0_22:4	298372	345486	230394	218918	350495	300419	275097	265136	183134	254297	316837	272666	334514	285852	246351	198982	323916
PC 40:5 (2); PC 18:0-22:5	15720533	11550827	15112513	18146091	11427470	12444632	20350508	22767590	26806430	23358031	18354574	20181313	22341568	18017990	15913585	20970848	17667538	12480346	13841763	17852365	11588715	9943870	10676390	12431954	15116584	22680708	27981119	22646971	16735122	13070133		PC 38:5; PC 16:0_22:5 (1)	3396832	4164855	3315036	2729916	4120043	3663085	2940080	3126327	2497552	2796587	3631026	3723335	3358157	3011550	2942818	2229500	3593315
PC 40:5e (2)	224998	193749	288943	284649	197974	203128	313217	445921	397559	382702	366919	389517	274909	296119	343251	364447	318532	263538	215155	251286	219835	187675	221057	211074	273249	367608	378272	330216	255962	219667		PC 38:5; PC 16:0_22:5 (2)	711199	816219	643468	595796	787679	729330	661915	543673	428038	635256	678309	693243	903039	776604	679525	607661	779795
PC 40:6 (1); PC 20:2-20:4	854566	677089	864432	1055586	784403	709336	1201164	1574565	1843895	1472115	1212114	1545890	906047	919589	1245349	1134437	1016452	808784	637733	974123	678534	533134	911600	842249	818829	1327894	1181718	1221954	864814	749434		PC 38:6; PC 16:0_22:6	7626774	8898482	5943696	6314126	8698235	8651162	6332479	5780508	5759057	6643252	7162651	7628132	7463244	7149944	6412744	4711387	7608886
PC 40:6 (2); PC 18:0-22:6	54191714	43747163	56468148	62661366	40627356	44323040	92629593	107341861	108075315	106321324	87214106	94169343	89288692	74909637	64779515	75218798	62352699	58711984	43307148	56109773	60972712	40857319	54537435	51756100	75019876	115243602	112532541	85494590	71447502	67411143		PC 38:6; PC 18:2_20:4	175061	260640	165645	146103	233245	185748	138574	147922	143174	136447	167638	180090	152965	146182	160797	101070	219742
PC 40:7; PC 18:1-22:6	2429966	1766279	2634933	2333379	1926914	1880829	3465297	4377884	4395362	3861188	3211904	3412408	3057257	3092946	2672042	3120856	2462074	2292251	1955066	2709442	2442988	1555631	2211741	2287478	2807855	3889248	3735420	3078807	2681190	2352720		PC 39:4; PC 19:0_20:4	70952	109467	59648	53821	116448	67421	54274	60301	50483	49497	71147	69234	76827	59296	56553	41664	61479
PC 40:7e (1)	400442	380718	451409	464503	328739	349553	683209	825397	749089	764554	635146	668178	594540	589707	506123	758367	476857	442974	336254	430890	460943	315143	363162	330545	585707	849777	717128	611983	522690	452940		PC 40:4	16642	20208	14423	11401	22915	19078	13482	14536	13079	13870	17048	15961	17918	15598	13631	10464	16355
PC 40:8; PC 20:4-20:4	3749865	2950939	4759572	3836087	3699816	2857053	4020721	4237610	3757705	3534663	2976111	3800159	3332079	4147242	4276068	4491450	3759749	2561573	3212096	3288130	3461641	3692264	4817331	4065257	2951222	3837787	3836015	2862211	2578169	2281705		PC 40:4; PC 18:0_22:4	189638	224960	163644	132931	186060	202266	168970	172694	136322	156983	210855	187572	198254	192893	158980	134194	185335
PC 42:10	598260	489515	715355	587193	525097	474983	581597	598901	566243	526208	485594	553450	539906	597906	444977	646876	503687	394563	498013	494868	616480	630547	803248	677849	516725	676393	595071	438922	461752	382945		PC 40:5; PC 18:0_22:5 (1)	732192	806610	720241	531370	884588	846674	622142	686680	545701	648447	797685	778575	735229	655861	567288	550613	692586
PC 42:3	57242	45010	89733	100799	45758	43556	69790	74469	72926	64732	56679	69013	42486	80649	77066	78185	75377	54962	28204	49890	49443	55916	85285	78755	56424	69002	48426	36945	46235	34669		PC 40:5; PC 18:0_22:5 (2)	647673	754061	614751	552724	644164	712470	616436	538859	416712	554837	622470	670248	808527	788409	637567	583185	630651
PC 42:4 (2)	89927	85575	147801	160008	95803	80365	113733	136076	135177	141102	103271	139949	94639	117989	128648	135048	129085	101927	57145	99014	86198	94490	130079	103380	103623	140766	106621	95342	85705	73604		PC 40:6	88464	120362	91006	74442	158846	110697	75120	76649	65605	67988	100073	89112	92290	78184	78061	55320	96067
PC 42:4e (2)	70369	64484	74248	88403	82983	79110	105646	131928	135764	133247	117593	145255	72694	84719	94660	109954	88078	86259	74426	75447	69711	56127	63683	61620	98757	136483	95813	112077	96326	83799		PC 40:6; PC 18:0_22:6	4168106	4548771	3006081	3130414	4783237	4428706	3366922	3022481	2823705	2989537	3529368	3888102	4324704	4005735	2895535	2476698	3374132
PC 42:5	165280	120047	202995	208460	146648	148468	250215	259962	277607	256512	207630	257953	158613	195017	240933	250858	204772	161231	115136	155265	146986	121710	200827	185694	185028	273153	192342	153698	160098	117349		PC 40:7; PC 18:1_22:6	236886	324736	201558	191796	313365	251788	201177	196074	144030	197647	211503	225027	256210	216753	198941	145102	245296
PC 42:5e	121118	99709	127631	149800	118211	112075	170341	238770	225341	224272	177432	220441	130408	142498	178751	193176	158150	138108	111179	131696	99190	90226	93915	93974	144167	194250	163764	174545	140418	126087		PC 40:8; PC 18:2_22:6	78637	100211	61351	53672	79558	68562	56740	58070	50120	54253	57597	59986	60982	59076	71949	40742	87884
PC 42:7	315837	188298	286840	321115	173098	204237	536570	490305	505502	429536	468211	404086	400806	429054	299771	340453	316860	273026	215868	299459	269738	177585	268590	283812	359598	588479	409546	286254	282969	280780		PC O-32:0	23394	31738	21795	20365	31195	27089	23447	21833	25028	21955	25438	25151	25937	27572	25735	19603	23981
PC 42:8	167066	144137	267875	252411	145091	150305	187742	199618	239931	166054	165271	178831	158778	238541	127487	267024	188612	140079	110460	140131	142216	129294	236809	226062	158644	231094	183820	124923	135697	141508		PC O-32:1	22339	27053	17157	16636	27661	22264	18675	19964	18298	18973	23662	21633	23500	21073	20114	17499	22795
PC 42:9 (2)	309808	306751	502955	523587	263285	270775	422776	493540	628536	456914	346978	488013	409938	458183	356722	539686	422654	298665	258440	340506	277548	272332	465571	396302	309289	398385	470795	328878	347887	250525		PC O-36:5	45470	55569	28403	33029	55175	46111	33365	37932	35446	35786	45055	46332	46156	39289	40364	33001	45837
PC 44:5	122269	94838	145753	149149	106903	91230	217806	255277	208557	177121	168260	213635	111592	223987	190046	165596	178350	132213	86287	115092	99106	78531	127160	149389	145932	219207	136971	134139	115931	91936		PC O-38:5	26221	40089	24607	22132	28852	28552	21722	23568	20630	21190	26940	27237	29697	26008	26130	19862	26007
PC 44:5e	28042	24275	32676	35416	31570	33184	40937	56524	55641	54676	47827	56811	31885	34907	47964	52764	38602	31872	28109	38584	26788	25547	28173	26329	40145	47767	37463	40855	32945	37197		PC O-38:6	12647	15228	9706	1978	14719	14765	8812	10503	8370	9754	11651	11522	12124	11420	10951	9193	11484
PC 44:6e	15289	11996	16439	18842	17545	13905	26073	33406	32870	36539	27625	37070	17448	17428	31935	26159	20320	16728	15319	21441	14791	13029	9358	12533	23339	28740	23771	24752	19864	20710		PE 34:1; PE 16:0_18:1	53573	96612	75263	58791	80839	75139	54504	54981	75200	59973	76740	98244	61800	63990	63810	43519	83385
PC 46:5	44887	27620	35410	36189	32888	33458	72221	72441	84097	66313	59221	64241	26088	63464	57539	44551	50315	45541	30033	27364	27010	24520	25514	37028	51567	63588	38514	38041	35245	26629		PE 34:2; PE 16:0_18:2	192886	293220	253098	206767	348722	221356	189253	197384	295279	190210	256040	269736	212634	197579	179805	156058	216519
PE 36:4; PE 16:0-20:4	431393	509907	1057721	1199477	434407	424947	296450	326923	415978	434430	355285	486821	400748	617651	447089	900628	698890	393564	149695	450321	517514	482069	1272453	994184	369899	460372	323796	151811	431775	274514		PE 34:3 (1)	1524	4139	2701	2098	4367	2144	1501	1555	1914	1505	2417	2497	1676	1340	1429	978	2230
PE 38:6	41563	33030	167150	208361	23390	23494	147586	176075	183861	156812	142406	143788	186196	155081	126260	126262	104734	85090	14014	33053	49921	32039	186954	122521	128329	190982	195411	126463	122465	111288		PE 34:3 (2)	3541	7703	6223	4612	6401	4324	3466	3935	5237	4202	6199	5646	4595	3860	4023	3798	4571
PI 36:4	236823	169949	215532	224535	200159	174543	414433	469082	456580	397209	376025	448561	333365	370249	405845	429960	342588	311379	213279	199897	205954	169215	196787	182501	334572	424826	419940	308243	285342	255833		PE 36:1; PE 18:0_18:1	18195	32577	26640	22290	29760	27642	19010	19233	23860	19714	25703	32860	23648	23888	19979	15934	25308
PI 37:4	52890	54013	65328	72543	49326	41401	107327	149368	143545	123571	98225	105917	67601	92233	115690	102748	84853	72505	44779	49910	59954	30163	57371	47808	84823	107224	107415	83024	74021	56803		PE 36:2; PE 18:0_18:2	160143	254802	222392	186284	275494	197779	151131	172955	250033	153934	223154	243946	177433	184982	147183	137167	172300
PI 38:4	5017479	3989796	4949823	5957895	4193237	4234816	10734711	11851227	12608411	12721987	10060786	11514596	8745157	9925714	11385195	10520904	10201607	8403064	4112304	4432626	4857918	3738518	4806906	4700752	8191183	11163372	12677904	10781394	8485347	6859431		PE 36:3; PE 18:1_18:2	33095	64927	66857	51266	72615	50524	35878	43595	46935	34338	51553	63149	42669	41317	38552	27503	47178
PI 38:5 (1)	64254	61215	99121	103707	67446	53954	96515	105196	99628	84153	78642	106748	74225	102526	94944	142324	102333	75573	42777	63798	68292	63949	115346	88881	66346	97082	82336	60987	81018	51610		PE 36:4; PE 16:0_20:4	865313	1080811	873040	773696	1085185	977129	854136	844825	869659	753440	1032346	936858	940469	805052	828882	634777	1009722
PS 38:4	604774	856715	1979055	2160584	558088	582551	532309	638378	566612	600012	465584	758585	710428	1026163	999174	1779821	1179365	727314	137847	718544	863014	1000115	2213168	1627006	525987	768549	616491	171293	868579	461556		PE 36:4; PE 18:2_18:2	3188	6571	6175	3591	6548	4598	4030	4992	3373	3458	4572	5013	2387	3037	3004	1335	4934
SM d33:1	278136	211014	360639	328345	248078	246668	390903	510256	495602	447906	351117	383712	291252	317310	366724	400996	331902	275786	229546	295693	248657	212907	257250	238080	293545	397443	423090	367109	299604	252511		PE 36:5 (1)	359	418	296	221	515	296	192	258	131	149	205	270	180	163	258	60	283
SM d34:0	1152348	946911	1273468	1271474	958235	868861	1750850	1878798	1865761	1845607	1823804	1918002	1481931	1424125	1874296	1707934	1570775	1222094	867710	1232762	1072509	755662	1029182	996849	1427971	1663347	1869134	1421923	1215486	1009982		PE 36:5 (2)	5069	10373	5886	5110	9523	7283	4967	4575	4607	5169	6597	5785	5658	3803	5106	3076	8009
SM d34:1; SM d18:1/16:0	37315262	29557831	49331289	52614146	34052455	32746912	51730493	62941154	66033047	58515423	48851725	52069691	47764138	50496450	53761867	58641866	47036856	34794004	32766036	41858844	36182846	27296976	41035674	38299535	41827565	56256313	57435692	48246538	39309546	36395773		PE 36:5 (3)	64564	101282	90973	72376	110820	78905	68464	73583	100890	67049	92410	94929	75099	71811	64035	57740	76841
SM d34:2	1489586	1235170	1606002	1770758	1375582	1445482	1877306	2299908	2159251	2088712	1713404	1744131	1606026	1661353	1906921	2009013	1668692	1366526	1410452	1555190	1408716	1151163	1197475	1185944	1492855	1972829	2109650	1752790	1416582	1234101		PE 37:4; PE 17:0_20:4	24650	30353	23338	19858	40004	25849	19150	21231	21380	20064	23581	22974	22660	21724	20926	15498	22510
SM d36:1; SM d18:1/18:0	4149658	3783281	6055805	6639463	4283268	3855431	6301282	7670131	7748796	7139036	5992619	6211685	5547742	5613620	7423420	7451995	5723172	4303028	3677720	4411893	4622039	3162010	5111662	4101414	4464912	6492100	8203784	6223465	5160886	3920961		PE 37:6	10066	14068	7996	8643	17298	10699	7684	7639	8084	7645	10759	10207	10422	8692	8264	5398	9927
SM d38:1	1052969	859778	1462112	1495374	951242	868278	1423575	1773626	1674238	1721888	1457112	1618944	1230568	1365084	1710124	1925684	1441680	969040	925009	1044483	1047851	746588	1287664	1024173	1084428	1570405	1740265	1403004	1193104	954763		PE 38:2	1513	2060	1555	1321	2238	1945	1355	1366	1331	1389	1948	2099	1597	1552	1225	1068	1641
SM d40:1; SM d18:1/22:0	6351017	5517769	7330337	8428768	6249169	5390990	9902351	11849840	12021234	11098924	10035878	11186707	9073054	9649278	10518719	11051444	9657119	6923607	6123455	6537483	6225542	4538686	6277241	5714701	8405772	10100917	11336479	8868066	8246239	6768685		PE 38:3	10524	13451	10771	8270	12030	11373	9386	8932	11129	8904	12540	11221	10799	9520	9622	7277	11547
SM d41:1; SM d18:1/23:0	2193057	1755285	1960517	2026711	2119351	1850340	3414387	4044949	4365611	4119382	3497782	3932072	2880536	3127313	3665672	3522940	3233909	2292094	2057392	1935336	1740589	1298059	1486463	1532699	3079154	3888277	4035774	3511326	2744752	2329528		PE 38:4; PE 18:0_20:4	3477529	4330577	3258495	2946871	3765747	3850855	2984468	3142737	3396380	2790900	3912808	3873765	3699282	3429726	3203963	2452194	3886084
SM d42:1 (2); SM d18:1/24:0	8304257	6378102	8786752	9118647	7621815	7142233	14280201	16933753	16534571	16328837	14537536	15604826	12252013	12825226	15125169	14567348	13341106	9164933	7692906	8039630	6967181	5568499	6647714	6587165	12319891	14802446	15240624	12587018	10278029	8699054		PE 38:4 (1)	45225	52935	45868	41923	56442	52969	54790	55436	30181	43072	57847	46348	57781	47123	46130	33534	63448
SM d42:2 (2); SM d18:1/24:1	14675730	13105439	19175978	21195732	13776347	13515891	23110697	23424974	24058259	23887130	22344813	25661942	19263666	21516642	21757348	27906380	23629471	18801237	13743728	15446260	14988278	10638265	16449721	15206418	17768261	21283203	21937073	17293504	18619719	13804909		PE 38:4 (2)	10329	17018	14322	11895	15365	14959	10348	10254	13297	11325	14073	17567	12941	12867	11212	8681	13824
SM d43:1	669151	489716	709299	763129	594040	572770	1184662	1622415	1377859	1503029	1082221	1133776	948767	1021505	1049416	1021943	1146892	811970	600238	681427	554195	504369	473552	529960	1097242	1150021	1489727	1200687	881887	752519		PE 38:5; PE 18:1_20:4	343891	453701	359050	290879	449842	374124	302541	328401	288208	300564	429424	369844	378839	294600	306475	238073	436468
SM t34:1	155060	143879	194445	198833	170384	157803	489805	640861	654338	541560	378907	515261	398630	440256	560000	456628	473783	298585	153354	171194	144392	114974	150350	136512	381548	467858	571995	439540	293800	261959		PE 38:5; PE 16:0_22:5	175150	187582	170627	163338	198007	185379	184960	138989	87785	157171	182335	169597	242901	204101	175076	155209	199550
TAG 46:1; TAG 14:0-16:0-16:1	358966	291806	229275	169000	429055	226034	1268453	1637121	1580132	1694252	1588138	1580294	1404465	1348730	1277693	1214119	1354642	5357270	328845	803411	352062	172744	317963	353991	1294535	1095529	1203049	1291125	1526959	1284072		PE 38:5	63656	91640	87304	73329	104500	77887	61693	68683	91471	61422	91061	91717	66732	72066	58726	55101	67438
TAG 48:2; TAG 14:0-16:0-18:2	1179349	995280	927426	836473	1081440	786409	2340257	3585394	4870695	5200838	4170342	3588914	3033660	2744737	2781352	2713233	2960994	6617123	1444581	2460836	1220357	610933	1357207	1516236	2842688	2587480	3183194	3471463	3879830	2569736		PE 38:6	14511	25585	27542	20746	27294	20434	15901	18141	18977	14706	20396	26578	17129	17505	16484	11435	20233
TAG 48:3; TAG 16:0-14:1-18:2	148598	116063	94720	80929	114791	85163	273272	483102	586440	732256	516954	454344	346098	272850	306457	234094	289334	1872052	129419	313271	144559	64925	143806	170796	247541	229382	339961	385609	511288	255742		PE 38:6; PE 18:2_20:4	6682	13007	7219	6682	11121	7885	5275	5635	6381	5455	8281	7395	6585	5668	7064	3767	9465
TAG 49:2; TAG 15:0-16:0-18:2	238330	137878	139203	113908	187846	108108	591855	652328	687421	722393	598714	773704	509920	478388	446285	381523	412712	3633851	161293	475499	287250	94990	146268	234364	366501	353392	443592	448707	475174	418862		PE 38:6; PE 16:0_22:6	2078116	2135618	1720522	1762914	2380707	2151229	1789455	1605726	1438918	1715570	2229040	2112941	2031237	1887744	1716748	1347588	2003747
TAG 50:0; TAG 16:0-16:0-18:0	725053	485166	566982	426319	890922	940162	2267242	1267008	2956211	1390791	1579407	4061998	1360842	1084570	1007585	907435	1293512	789223	377015	537926	981154	519237	540799	906191	724034	455485	1182679	967802	701097	1667052		PE 38:7 (1)	2714	4377	3157	2789	4254	3866	2856	2760	2069	2923	3206	3297	3024	2177	2856	1713	3810
TAG 50:1; TAG 16:0-16:0-18:1	5973072	4095295	4376575	3823019	4405761	3772420	7883333	12637249	17832748	16643090	12185830	11979396	11505417	8327379	9768547	7720068	9210435	10687221	4629352	9303144	6598841	3118883	6433624	8636265	7465103	6274157	10658330	10897932	10601155	8776101		PE 38:7 (2)	11564	14154	9516	10307	15343	14110	9984	9100	8893	9770	13497	12887	11285	9608	9035	7279	12764
TAG 50:2; TAG 16:0-16:1-18:1	7348622	5615498	5370273	4725237	5907880	4664315	9426568	17850698	24485644	23487064	17118732	15310300	16441139	11018752	12902506	9750063	12706164	13775702	6589084	11969114	8940975	3639261	9104717	10422092	10870386	8768758	13927540	14387249	14304431	10186532		PE 38:7 (3)	1481	2134	1312	1283	2587	1402	1092	1578	989	1169	1247	1564	1364	1070	1487	832	1474
TAG 50:3; TAG 16:0-16:1-18:2	4534670	2870411	3394031	2688657	3610094	2929208	5577199	10983709	14193594	14233968	10297271	7966379	8775237	7100025	7121303	5806849	6970350	7790160	4544796	8290520	4879678	2192254	4812057	5809460	7039875	6760805	8294573	8270284	8958641	5590376		PE 38:7 (4)	170738	190877	170353	184731	194154	184322	183571	206969	187901	165116	212875	196960	194377	181962	182468	160182	182924
TAG 50:5; TAG 16:0-18:2-16:3	131687	103209	97474	85937	97869	87688	117075	275546	416859	377744	291178	205272	202866	140729	147788	128507	187046	208529	103139	199148	155998	69879	147309	155572	156341	114103	206455	228586	262989	133712		PE 38:8	1213	2350	1803	1242	2659	1578	1363	1307	1136	1349	1513	1581	1382	1095	1161	799	2095
TAG 51:0; TAG 16:0-17:0-18:0	49233	19069	30036	19200	43347	51049	150428	61549	152673	63791	96800	227471	49323	84367	55250	46298	68275	187287	16091	22641	41450	24622	18369	63168	34007	27559	57948	41582	36944	80647		PE 39:4 (1)	8379	11961	8088	7175	12894	8939	7241	6773	7248	6890	8519	9937	9654	7493	7609	6471	8478
TAG 51:1; TAG 16:0-17:0-18:1	158690	103479	134756	98511	127497	125299	484646	412162	536636	524876	501211	691717	367359	335264	334988	263835	336436	1525715	98713	266440	162801	84020	140609	213091	221714	224489	371764	347752	340824	365835		PE 39:4 (2)	5679	7040	5581	5088	8801	6667	4747	5106	5206	5316	6260	6064	5813	5635	5248	3935	6256
TAG 51:3; TAG 15:0-18:1-18:2	552704	315679	368768	306108	362531	299049	822092	1275675	1777965	1773116	1229657	1061033	1043477	845970	975200	625917	876190	1887546	393833	806554	513012	219189	433663	589575	726984	638884	1060029	999171	963992	660869		PE 39:6	11744	12925	10478	10454	16760	13434	9488	8704	6963	8964	10780	11509	11889	11056	9048	7606	10499
TAG 51:4; TAG 15:0-18:2-18:2	139648	70995	86568	74631	88986	65032	182750	297566	402566	432868	295493	235573	232424	209921	186013	133498	189814	480876	95760	182467	115502	51109	109175	140285	149549	138300	243812	227120	231947	143147		PE 40:4; PE 18:0_22:4	60140	67216	50561	43837	62911	62441	55019	56318	41538	50342	73959	63298	60444	55659	49134	40337	62082
TAG 52:0; TAG 16:0-18:0-18:0	1128994	504289	812990	408251	1386727	1848825	2807286	1139535	4130198	1233107	1955588	5153166	968756	1467311	915396	998599	1615598	995045	436851	449334	807645	736522	574369	1137966	592207	478299	1106442	915413	723151	1887836		PE 40:5; PE 18:0_22:5 (1)	153518	185038	143695	110216	182809	175464	121504	139893	111174	113810	184488	169034	148485	116500	113043	92409	156345
TAG 52:1; TAG 16:0-18:0-18:1	2159700	1548355	1588670	1338051	1783458	1987301	4804941	5036718	7604678	6289852	5936558	7415066	4176384	3574645	3901186	3067897	4065186	4039667	1487210	2956880	2098783	1282478	2138790	2953843	2574323	2484900	4521175	4215174	3745107	4062335		PE 40:5; PE 18:0_22:5 (2)	123061	126420	114712	107854	127621	139696	123767	99601	64550	108822	130624	127079	157881	140860	118966	109499	132663
TAG 52:2; TAG 16:0-18:1-18:1	29602439	20472694	21785603	18097693	22013059	18555450	33624163	61921053	88919915	82512211	58494629	46334603	57999045	42471646	49472885	35149288	43298562	40739341	22517692	47368037	30449886	14306956	31281723	40749340	35308346	30374766	54408981	52599342	49781912	38627995		PE 40:6	4515	5613	4312	3990	5202	4938	4221	4334	5013	3807	5214	4970	4711	4263	4059	3484	5178
TAG 52:4 (2); TAG 16:0-18:2-18:2	22219401	13758039	17918261	13750563	16093374	14152469	24984997	49031248	68444858	71712987	54102630	33735483	40726897	35715882	33356997	23023266	33793315	27585969	17495823	33671769	23172508	10816368	22794646	28225464	29327871	24269267	43315595	38919071	40364713	26935427		PE 40:6; PE 18:0_22:6	978178	1090550	835585	951220	1233700	1261704	941135	895758	762619	896757	1142436	1187379	1138489	959696	858946	686098	1024971
TAG 52:4 (3); TAG 16:0-16:0-20:4	2824022	2545363	2194887	2444840	3037784	2373901	4517681	6455285	9722089	7229182	3921683	7747555	7102401	3796415	3905628	3648039	4480732	2511620	2427240	3506603	6730699	2095222	3372224	4842461	4311795	2064022	5779367	4148521	3170267	5131849		PE 40:7; PE 18:1_22:6	69926	90428	70074	68701	85226	80417	67404	67052	44317	59764	81479	85686	82590	54954	60455	48371	83174
TAG 52:5; TAG 16:0-18:2-18:3	2227195	1347247	1737579	1440724	1784968	1396009	2669126	5376151	6925666	7108603	5410471	3292673	4292483	3145918	4003367	2352649	3333573	2805393	1788813	3580587	2614763	1244394	2396870	2590445	2845272	2588016	3988306	4040277	3804354	2542894		PE 40:7 (1)	4671	5940	4047	4072	7676	4690	3794	4204	4292	3762	5160	4961	4558	3917	4207	2942	5382
TAG 52:6; TAG 16:0-18:2-18:4	476609	324941	369254	328089	394008	328877	591249	1169741	1553731	1492003	1064582	717441	856171	598301	739768	497350	677597	609581	396272	810452	530903	304125	585377	596354	652068	490580	926676	932695	882605	505298		PE 40:7 (2)	508426	531047	561758	488422	498937	594911	504693	570899	507743	472104	585165	598756	547659	538832	540439	518989	518891
TAG 52:7; TAG 14:1-18:2-20:4	71536	53808	37511	45556	51417	43741	64352	117901	177848	170299	139222	101796	79032	65473	103761	72453	77796	100583	59905	104386	51595	32121	60142	72241	83416	64540	102678	105134	131452	52090		PE 40:8; PE 18:2_22:6	2675	4174	2438	2640	4016	3230	2183	2439	2163	2319	2972	3247	3128	2246	2545	1659	3077
TAG 53:1; TAG 17:0-18:0-18:1	68306	25499	32376	24085	38122	43472	150063	103325	168467	115228	173685	220864	80483	99419	91264	77297	89524	435402	20498	71806	47264	26039	29448	92622	57431	52326	86129	72230	73377	95249		PE 40:8 (1)	91288	118022	95834	83868	111513	103392	86880	103117	86024	87909	107592	104394	101346	92142	92954	74486	107235
TAG 53:3; TAG 17:0-18:1-18:2	681819	469507	465895	440901	484125	370144	964218	1472924	2205968	2098264	1630317	1256174	1166834	944888	1194342	848817	1098768	1931238	510721	986860	618481	314317	533602	807391	804192	801780	1373578	1391325	1170650	924421		PE 40:8 (2)	60595	64143	63207	57569	64841	65437	65139	51877	31350	55349	66787	62234	80928	72929	64061	56309	70769
TAG 54:0; TAG 16:0-18:0-20:0	80022	27703	35643	23955	84209	105897	170278	86331	338422	80772	134542	310581	69949	126990	89704	77898	119991	161124	28319	17480	34915	40970	24360	69857	51516	44896	79981	67908	58160	136864		PE 40:9 (1)	1836	2883	2168	1784	2647	1937	1617	1875	1667	1596	1913	1908	1801	1446	2019	1176	2572
TAG 54:1; TAG 16:0-18:0-20:1	1645215	698162	985452	659389	1385925	1850954	2842618	1661337	5014032	1998718	3531683	4946561	1250527	2217756	1516659	1336396	2087168	2588842	644955	1126723	876950	803686	813715	1898803	1013197	691151	1424784	1232904	1173586	2021636		PE 40:9 (2)	221210	230860	243791	221713	234614	270739	238276	224275	181722	219081	250865	255885	255998	264772	228023	211057	223747
TAG 54:3; TAG 18:0-18:1-18:2	12102288	6785444	6435930	4871632	8173536	5712297	13558083	21635288	37389029	31653375	24282153	21459064	20659427	15716779	22379803	13258891	16277299	17811306	9067848	22449777	8213212	4474296	10364625	14887615	13877827	11195581	20340000	22348964	18543911	13268682		PE 41:7	2395	3682	2324	2132	3872	2486	2059	2308	2018	2144	2409	2883	2939	2302	2301	1808	2506
TAG 54:4 (1); TAG 18:1-18:1-18:2	16816887	9969846	9387904	6420047	11408309	7530339	14981579	28940676	46844152	42529701	33278123	26167213	26447870	19029043	27128447	14336942	19938954	21828338	13998082	26601791	10697427	5702492	15132107	19699019	16752347	13198341	24012381	28221093	23781183	11972126		PE 42:6	18075	20307	17106	13276	24697	18847	16388	12510	17114	13803	19034	20121	14919	17559	14875	11905	16595
TAG 54:4 (2); TAG 16:0-18:1-20:3	2660237	1852092	1904631	1852991	2819272	2212352	5669366	5085885	8472053	5207052	4233606	8280624	4682454	3557892	3498850	3203140	4048480	2201545	1928202	2657933	3203299	1613416	2069850	2874397	3031069	2301507	4769588	3636458	3016028	4620849		PE 42:7	25618	29973	23286	19531	26576	28094	25274	24266	18871	22018	31711	28514	27284	25208	22499	17451	27092
TAG 54:5 (2); TAG 16:0-18:1-20:4	14840361	10842271	11896320	11698790	14229394	13397700	24112535	39011370	42604861	40500369	30102047	26741813	31558582	24678064	21994967	20693882	25175820	18431723	13366393	21721530	21061433	10974435	18352224	18838913	21723274	20376547	37024088	30141773	25021223	23064350		PE 42:8 (1)	23688	23215	28164	19778	26113	27989	19747	26346	17990	20911	29950	26402	25396	19350	18926	20506	22327
TAG 54:6 (2); TAG 16:0-18:2-20:4	32805655	23471964	29098135	28463606	27746057	25858511	40343010	59405055	62951413	61676554	52117331	39188393	48323976	40528044	34508527	33200543	37750847	26292811	27141352	43388067	47581561	26645557	37631472	35901259	34980921	34149270	56016155	42596832	41423978	40557452		PE 42:8 (2)	49074	50688	46751	44078	50457	54794	49551	41384	26283	44100	52710	52571	60413	54509	48180	44524	53130
TAG 54:6 (3); TAG 16:0-16:0-22:6	956215	866855	712858	802705	705911	775896	1466122	1992042	2838432	2612220	1939721	2498227	1977119	1282541	1143752	1116745	1408989	1054621	685302	1386090	1893577	686069	1082064	1308076	1230684	1082586	1935050	1432854	2053218	1668191		PE 42:9	119986	133312	130399	135817	148304	145829	130535	133163	106089	112403	148941	158757	130197	133456	113992	118542	126246
TAG 54:8 (1); TAG 16:2-18:2-20:4	92997	63293	56917	64089	80806	67053	98223	170721	242024	240780	196626	133002	136048	103892	150826	99191	114865	119889	72024	138844	89317	51389	92495	106007	123087	98626	152046	151168	170711	86531		PE 42:10	378	661	293	169	396	279	244	408	103	235	328	415	370	204	152	204	310
TAG 54:9; TAG 18:2-16:3-20:4	33030	32428	22769	32155	33398	26480	49422	60203	86658	78610	70637	59877	50127	37994	50593	52640	50031	48207	34810	46417	39429	18945	29031	37543	51799	43451	63200	51828	62291	30722		PE O-38:8	23149	24108	22003	19381	27872	24046	22254	20749	19662	21073	26149	23474	23401	25935	24587	19560	22676
TAG 56:1; TAG 16:0-18:0-22:1	142488	33353	62316	53881	63753	77979	214810	125554	293147	129026	247656	357095	94524	153176	170243	86277	168882	395570	29341	37054	69674	48069	29214	120076	66585	52799	111968	71566	69584	117643		PE O-40:8	54469	70483	51966	46801	61091	58946	50166	49894	50800	46089	58236	57735	54357	55123	54118	42545	53730
TAG 56:10; TAG 18:2-18:4-20:4	63480	39966	38996	48861	68586	41468	95474	117827	157068	111919	128542	98851	84227	77909	143320	85299	91349	79138	68272	85532	47049	33424	51321	59998	87585	61256	100940	108609	87420	50229		PE O-40:10	2921	3681	2451	2728	3497	3388	3066	2657	2351	2252	2781	2924	2980	3031	2914	2066	2794
TAG 56:2; TAG 18:0-18:1-20:1	733378	244987	306479	236899	343549	375287	941891	678386	1306759	855359	1747672	1444526	533475	793457	838441	546223	751739	1381031	212554	470328	342746	276679	259559	697381	466627	424037	746117	569001	486799	674139		PE O-42:10	4842	6703	4759	5011	5672	5852	4712	4653	4068	4194	4884	5451	4832	5789	4838	3957	5318
TAG 56:5; TAG 18:0-18:1-20:4	3807123	2482669	2344909	2288693	3519904	2539409	6115961	7120078	9908727	8270756	7606519	7290964	6283480	5029205	6671733	4810925	5881195	3823884	3141033	4244572	3264560	2332276	3167595	4067315	4574492	4293940	7479286	6267351	5337434	4335094		PG 34:1; PG 16:0_18:1	8422	13566	5621	7266	7101	6712	6613	7779	12551	5946	8999	7829	9376	6492	7652	4202	8243
TAG 56:6; TAG 16:0-18:1-22:5	9658884	6206936	5907016	5770918	9556845	7769673	14806794	19990901	25081311	21456090	18086833	17391374	16962355	14193699	15313890	12211540	14398633	12340586	9309531	12995905	8528894	5708475	9783784	11373318	11938240	10392976	19656513	17868745	13185881	10369284		PG 34:2; PG 16:0_18:2	6338	7323	6557	3432	9964	4558	4778	4829	4753	4106	4780	5886	5116	5171	4696	3314	6703
TAG 56:8 (1); TAG 18:2-18:2-20:4	2857068	1917454	1700483	1853238	2641701	1787710	5305229	5959993	8436520	7033612	5989639	5641350	4815741	4613472	5174149	3990992	4143250	3705735	2666087	3662655	2429983	1517388	2617431	2947813	4625406	3278793	5864511	5158105	4153489	2877893		PI 34:1	26281	32245	22486	21832	32233	27225	24565	22140	16159	22193	22718	25817	28217	26720	24957	16182	26057
TAG 56:8 (2); TAG 16:0-18:2-22:6	3200517	2637405	2600206	3091008	3097442	2425469	6261367	7191487	9020289	9262847	6575057	7218541	7011973	5131088	5119951	5082017	4913254	3295409	3007796	4099678	6279657	2672338	4014545	4470717	5506375	4849588	7087594	4959823	5378339	5754732		PI 34:2	8920	12714	8587	6863	11818	8823	7519	7764	6680	6921	8028	8712	7931	7390	8576	4978	10963
TAG 56:9; TAG 18:2-18:3-20:4	506811	330130	274642	366072	503160	340665	870685	870515	1255549	936892	995927	832575	727578	667161	969056	763887	774139	676922	448584	602200	375125	254434	386710	424847	641476	482584	911882	760739	660457	440961		PI 36:2	6552	9645	8276	3574	10544	7479	5414	5525	4378	5381	8797	7450	5247	5556	3035	3304	3241
TAG 58:10 (1); TAG 18:2-20:4-20:4	3972287	2834368	2091011	3191855	3799661	3073707	9838959	7014729	9217957	6571889	7920871	8024047	6463401	7352899	6861386	8991746	6985411	5273738	4537172	3719807	3392473	2139519	2633695	3170121	7191700	6352553	9579894	6242352	5469105	3679717		PI 36:3	718	1137	1036	813	1236	1024	530	760	580	603	815	921	772	607	656	405	854
TAG 58:10 (2); TAG 16:0-20:4-22:6	792941	790405	650543	835722	661801	752879	1733961	1927094	2204160	2425956	2050479	2088257	1827045	1236623	898829	1203432	1318505	915507	691799	1223970	1542601	807624	1257988	1130442	1360895	1472924	2149908	1528724	2191902	1932720		PI 36:4	22075	28545	22458	17115	29637	22904	21320	20601	18915	18749	23536	26775	23271	19382	19178	14232	25489
TAG 58:11; TAG 18:2-20:4-20:5	343877	227046	177841	281367	374409	261723	743176	576183	799725	544651	722191	642401	458931	495938	728332	630545	545662	519157	390123	364947	233159	185571	220613	267726	532930	542587	682300	530688	479639	304105		PI 37:4	4118	6173	3161	3466	7858	4060	2828	2645	3080	2927	4231	4174	3817	3049	2975	2006	3771
TAG 58:3; TAG 16:0-24:1-18:2	415969	107668	179116	114520	168418	139179	492210	370597	545430	416097	644793	752564	252611	323284	490867	240651	374316	588442	72220	148413	251357	143606	101474	324724	195104	122060	356342	118376	188548	252674		PI 38:3	8655	11746	8900	6347	8320	8626	7889	7742	8343	7234	8567	8759	8935	6714	8379	6416	8821
TAG 58:5; TAG 18:0-18:1-22:4	207673	123778	101892	102808	122868	110172	2253155	2309353	3003236	2312424	2277508	1952522	2503170	2161343	2093106	1714240	1986849	1328482	131243	171209	127310	112836	122269	187039	1813432	2010371	2720964	2224628	2039687	2234784		PI 38:4	854888	954655	791393	683522	842719	936230	782897	730883	716172	682592	905659	921340	817807	768132	696452	602433	812333
TAG 58:6 (2); TAG 18:0-18:1-22:5	976045	615689	456242	557271	782973	591523	1683945	1767605	2205418	1734568	1764749	2367159	1663915	1351053	1627194	1038314	1294431	998313	863636	1008672	619266	556363	693832	1011230	997617	1131749	1782265	1344600	1165615	1390773		PI 38:5	6551	8466	6654	4966	8207	7124	6003	5989	4453	5196	6478	6796	6508	5345	5613	3778	7545
TAG 58:9; TAG 18:1-20:4-20:4	5455231	3695856	2844484	4144929	5556916	4189762	13125173	9908838	12582885	9471617	10931152	10556163	8671626	9891299	8724881	11584081	9435542	7322043	6027320	5616202	5242478	3136350	4194765	4621851	8955759	8920935	12788969	8369067	7419965	5840684		PI 38:6	3086	3590	2739	2221	3880	2979	2962	2688	1689	2506	2396	3192	3304	2471	2451	1727	3440
TAG 60:1; TAG 18:0-24:0-18:1	74667	14705	33362	23663	28516	33446	147654	76699	179398	59448	116275	205180	32424	102433	115622	39120	113988	292140	5217	23326	37516	21427	5637	57493	11804	11501	68410	31527	16002	52728		PI 40:4	10736	13652	10982	8044	11948	12713	10684	10732	7909	9366	12036	10814	13818	9865	10065	7674	11586
TAG 60:10 (1); TAG 18:2-20:4-22:4	547723	359539	265511	366523	524525	460119	1910072	1132244	1296417	1029520	1275612	1250906	1106154	1162861	985644	988755	1032912	839238	738064	582169	427085	386638	386945	467708	965010	1006129	1525267	885681	776841	705517		PI 40:5	14335	19601	12115	8965	18716	18478	15062	14936	9881	13588	20348	17145	19472	8558	15484	10342	17624
TAG 60:10 (2); TAG 18:1-20:4-22:5	1428108	1042556	809869	1117774	1217363	1236606	2714443	1584458	1768547	1441352	1910639	1746919	1779333	1813296	1397314	1920031	1380565	1169072	1745775	1206558	981984	911779	1028069	1172006	1478794	1614869	2254013	1234820	1275548	1135632		PI 40:6	30502	32031	25777	21442	31211	30035	27466	24759	14235	21268	26227	26069	26854	21668	23323	16612	27889
TAG 60:12 (2); TAG 18:2-20:4-22:6	696227	619583	437752	653459	789949	594991	1997147	1188327	1598792	1242129	1228312	1592714	1317943	1167468	1113338	1445112	1102764	855795	870234	715393	928570	525307	619814	759575	1314941	1225888	1740578	978691	898828	792085		PS 38:4	375356	476415	368940	314586	394765	423722	374954	382378	395619	301623	397159	446491	390572	365815	341580	277325	398952
TAG 60:3; TAG 18:0-24:1-18:2	88501	25724	35555	34413	32574	26901	110848	67536	135312	82643	131791	205706	52033	73188	110777	37352	86002	133960	20034	19255	46611	29844	16222	57356	29657	22744	58029	31855	30243	53645		PS 38:6	12046	14867	10055	9247	12222	12169	8347	9497	7858	8658	9418	12692	10329	8596	10050	7294	12349
TAG 60:5; TAG 16:0-24:1-20:4	117897	41979	59415	76065	45415	30622	161672	110933	171235	83841	113715	207839	77049	94094	172105	48455	122129	73524	20996	14135	66796	31115	33989	69980	36254	23778	115931	46647	29215	70322		PS 40:4	19962	25182	17784	16113	22614	23616	19213	20144	17377	18419	20547	20441	20524	21083	20061	15972	20650
TAG 60:8; TAG 18:0-20:4-22:4	158423	101907	97762	94500	140759	126343	399000	322693	387517	320570	368652	358491	356968	281194	271687	229742	249765	223916	159412	166506	152949	128749	134658	180281	196820	256277	411290	230677	257098	220210		PS 40:5	23950	27649	26450	20437	23995	27725	23839	20239	17915	21495	23528	26369	28975	28753	26661	25647	26589
TAG 60:9; TAG 18:1-20:4-22:4	681939	412842	314359	368176	569818	528440	1868505	1272232	1288366	984391	1293092	1236166	1306733	1284538	1115514	921050	1101340	846709	816674	729666	528400	444600	478428	594496	979246	949161	1723822	857980	825948	792496		PS 40:6	162051	180110	141215	123228	185118	179800	131047	126253	121215	127991	144274	173299	156306	164787	124813	116192	142234
TAG 62:13 (1); TAG 20:4-20:4-22:5	112603	90269	65924	91236	105250	102932	593422	278662	341402	194756	349745	373144	259956	319740	195302	431803	327283	217581	166965	98796	107735	71389	79695	105957	297154	350529	459149	239525	234151	186620		SM 34:0;2O	83669	97558	72116	67416	101584	94663	81618	67821	76363	58357	88435	109549	70763	79712	68611	52122	74215
TAG 62:13 (2); TAG 20:4-20:4-22:5	179571	119288	74082	135665	221404	160580	593422	278662	341402	194756	349745	373144	259956	319740	195302	431803	327283	217581	253599	159625	139280	106764	105354	117076	297154	350529	459149	239525	234151	186620		SM 38:4;2O	61080	78392	48738	48642	60216	65150	54625	49510	51197	49425	63480	63347	58895	58236	54820	40289	63897
TAG 62:14 (2); TAG 20:4-20:4-22:6	231049	202796	128046	218745	205441	199293	697120	333397	405045	323152	414153	495520	363528	356415	255875	493209	334459	279983	311566	203709	289680	172913	223960	231757	425566	584601	617249	311787	374151	265548		SM 42:1;3O	2796	3410	2350	2274	3169	3702	2475	2606	2611	2534	3085	3403	3058	2772	2626	1934	3424
																																TG 42:1; TG 8:0_16:0_18:1	2599	4010	2895	3669	2897	3506	1629	1294	1791	2141	2165	5945	1915	3139	2040	2961	1144
																																TG 42:2; TG 8:0_16:0_18:2	2953	4259	3106	4326	3627	4272	1789	1462	2119	2410	2747	6338	2056	3591	2352	3283	1116
																																TG 44:0; TG 14:0_14:0_16:0	2866	4381	3397	3143	3315	3331	2987	2610	2587	4146	1047	5252	1227	2544	2160	2856	1705
																																TG 44:1; TG 10:0_16:0_18:1	6654	11631	8409	10772	8158	10747	5574	4197	6535	7548	6294	18746	6052	10268	6601	9025	3731
																																TG 44:2; TG 10:0_16:0_18:2	6069	10148	7775	10210	8060	8483	4343	3619	4825	5172	5805	15969	4648	8611	5557	8291	2848
																																TG 46:0; TG 14:0_16:0_16:0	13919	16973	13469	13144	10657	19168	10137	8715	15176	19388	9661	22461	9207	13021	10273	14878	7728
																																TG 46:1; TG 14:0_16:0_16:1	32735	52320	37103	46460	37281	46453	26453	18981	29300	35464	31622	75254	27065	47964	32709	42933	16336
																																TG 46:2; TG 12:0_16:0_18:2	27969	51217	36620	48612	37571	42519	22243	17126	24403	25367	29644	82056	25212	45009	27669	39588	14382
																																TG 46:3; TG 10:0_18:1_18:2	4851	9921	7405	9904	7806	7967	4466	3467	4682	4156	5035	15004	4515	7570	4750	6558	2731
																																TG 47:0; TG 15:0_16:0_16:0	3453	4050	2681	2669	3138	3317	3087	1998	2921	2395	2398	3496	3127	3451	2761	3212	2193
																																TG 47:1; TG 15:0_16:0_16:1	3133	4876	4586	4616	3534	4656	3014	2427	3394	3535	3175	8804	3339	4232	4249	4330	2082
																																TG 48:0; TG 16:0_16:0_16:0	89133	94454	71818	77043	70958	105198	80831	55940	115956	85354	63028	114576	84584	114999	72176	85738	57660
																																TG 48:1; TG 14:0_16:0_18:1	186326	241176	178967	192360	175930	242832	158831	111081	205901	197113	151462	370595	170921	227505	153565	220761	99380
																																TG 48:2; TG 14:0_16:0_18:2	163613	272610	199985	229916	200915	231498	142570	108768	178155	153483	156576	403244	149690	222401	153402	217902	82963
																																TG 48:3; TG 12:0_18:1_18:2	52160	91551	68314	73320	66732	70976	44046	31786	43576	44569	52798	128820	43030	63636	42717	57285	25597
																																TG 48:4; TG 12:0_18:2_18:2	8504	13495	10579	12973	11534	11380	6518	6028	6370	6502	9065	20694	7139	10298	6591	8652	3846
																																TG 48:4; TG 16:0_14:1_18:3	9955	20045	13599	15714	14314	14563	7457	6028	6966	7523	10436	26041	7743	13557	9555	13567	4842
																																TG 49:0; TG 15:0_16:0_18:0	3780	4275	3143	2607	3067	3878	3047	2371	3332	2330	2708	3815	3674	4159	3151	3054	2834
																																TG 49:1; TG 15:0_16:0_18:1	26238	35675	23385	27365	24689	27795	26450	16451	28184	17794	19579	46505	28944	39855	23588	29039	13497
																																TG 49:2; TG 15:0_16:0_18:2	24979	38166	25568	26771	28723	27471	20730	15639	25848	17246	22506	50513	25313	33309	22889	27279	10937
																																TG 49:3; TG 15:0_16:1_18:2	6749	9388	8398	8599	8468	7732	5139	4131	6259	4750	5526	13423	5474	8004	5928	7472	3095
																																TG 50:0; TG 16:0_16:0_18:0	58784	81715	52262	48373	48053	67860	62723	35704	78827	45682	43528	72588	67227	90811	51135	52691	50298
																																TG 50:1; TG 16:0_16:0_18:1	1569260	1938974	1528614	1635794	1494389	1919262	1717276	1034139	2060095	1240493	1342780	2938894	1934734	2740839	1546419	1844316	1034698
																																TG 50:2; TG 16:0_16:1_18:1	1669137	2236673	1785256	1887443	1952485	2182334	1855972	1294016	2192468	1415248	1635329	3225018	1840513	2542339	1530924	1907961	1042117
																																TG 50:3; TG 16:0_16:1_18:2	624690	1087347	833337	862973	811543	876836	693874	482189	769355	532871	655475	1434963	615030	857024	576768	726118	348297
																																TG 50:4; TG 16:0_18:1_16:3	54659	90214	65482	70250	67674	78588	52369	37219	47128	44320	53379	140866	53287	81738	57166	69561	31075
																																TG 50:4; TG 16:0_16:2_18:2	150612	238909	178904	207813	196026	187190	149112	113624	154172	109898	161841	341706	125469	180995	125793	142415	75421
																																TG 50:5; TG 16:0_18:2_16:3	25249	46608	33443	38753	34754	35744	23475	17202	21054	19896	25175	65816	23852	36730	24984	32596	12538
																																TG 50:5; TG 14:0_18:2_18:3	19956	40572	29663	32151	29817	27702	18797	14723	16278	14263	22203	49452	17094	25305	18324	22585	10384
																																TG 50:6; TG 12:0_16:0_22:6	4882	8938	5764	7623	6365	7290	3852	3052	2987	3770	4613	13759	4060	7156	4592	6092	2098
																																TG 50:6; TG 12:0_18:2_20:4	6366	11163	8209	9372	8050	9148	5288	4587	4221	4982	6309	15038	5163	7695	5332	6791	2927
																																TG 51:0; TG 16:0_17:0_18:0	1792	2600	1728	1093	1387	1957	1196	1199	1678	1055	1557	1528	2071	2083	1565	1409	1753
																																TG 51:1; TG 16:0_17:0_18:1	27679	34168	25658	27199	26186	30941	28822	17144	35717	18214	20724	46829	32466	49863	26376	29029	16997
																																TG 51:2; TG 16:0_17:0_18:2	111809	152358	107635	125513	110810	119008	128879	74322	134153	69661	89832	215372	131357	192984	102454	118294	59984
																																TG 51:3; TG 15:0_18:1_18:2	99460	148078	110444	117610	124673	112483	109077	76844	122385	63495	96075	200474	106437	149614	90735	100098	47325
																																TG 51:4; TG 15:0_18:2_18:2	30205	44174	33226	35118	44973	32506	28407	23409	33480	18146	27690	54260	26856	36233	21867	25072	13157
																																TG 51:5; TG 15:0_18:2_18:3	4565	7566	5439	5053	6013	4852	4249	3124	3884	2430	4153	8441	4234	5268	3419	4084	2010
																																TG 52:0; TG 16:0_18:0_18:0	23481	36870	26331	15583	18823	28211	20315	17123	26596	16997	21687	21558	30181	30789	23313	17592	28155
																																TG 52:1; TG 16:0_18:0_18:1	516340	695807	472198	531354	479693	597742	634462	329483	784777	396537	396555	931650	680227	1020171	495289	602853	370575
																																TG 52:2; TG 16:0_18:0_18:2	7118028	9115185	7791722	8287421	7353964	8610773	9282545	5543870	9620271	5098178	7090155	14361895	9670469	12970364	7276139	8281594	4855700
																																TG 52:3; TG 16:0_18:1_18:2	10142502	13433436	11767214	12362504	12856896	12358785	13149080	9546526	14652587	7431424	11257499	20076558	12458627	16633267	9368024	10670648	6414983
																																TG 52:4; TG 16:0_18:1_18:3	242213	350260	230948	245849	265647	289015	280311	194950	281890	165304	261662	447633	247803	351727	215027	247266	158477
																																TG 52:4; TG 16:0_18:2_18:2	5559610	6441820	5913648	6002338	6695081	5410790	6008225	4222488	6607252	3205695	5350549	9020227	4792514	7548775	3919557	4825723	2445872
																																TG 52:5; TG 16:0_18:2_18:3 (2)	555589	874284	666281	684849	747485	631640	644867	437951	583332	356906	545800	1227885	551685	779546	503154	558648	286775
																																TG 52:5; TG 16:0_18:2_18:3 (1)	290258	426037	335433	389972	373183	340184	265189	200849	325315	195588	273094	578173	247972	349818	246970	266921	126579
																																TG 52:6; TG 16:1_18:2_18:3	27859	53075	43909	36355	47337	40431	22081	19034	27445	18219	33767	59420	20575	28302	21734	23217	12533
																																TG 52:6; TG 14:0_16:0_22:6	18575	28448	18966	25189	22530	25369	17110	10905	13366	13867	17343	50377	16573	25441	15686	21682	7515
																																TG 52:6; TG 16:0_18:2_18:4	101154	187310	139830	143646	145240	135248	106966	76681	97004	71764	103964	228649	89399	120332	90707	103085	49427
																																TG 52:7; TG 16:0_16:3_20:4	7306	13236	7938	10197	8516	10177	5941	4852	4606	5180	7108	20198	6115	10475	5957	8442	3158
																																TG 52:7; TG 16:1_18:2_18:4	7521	14108	11014	12250	11218	10949	6954	5629	6431	5589	8161	18719	6104	8999	6498	8062	3697
																																TG 53:1; TG 17:0_18:0_18:1	6021	7591	5525	5213	5459	6664	5869	3861	6979	4033	4846	8844	6976	9721	5551	6150	4414
																																TG 53:2; TG 17:0_18:0_18:2	55694	70813	51504	55612	55274	61844	66304	38811	72194	35153	46386	100967	70111	103624	51235	54747	34342
																																TG 53:3; TG 17:0_18:1_18:2	125639	167413	118676	127743	122702	128340	144286	88135	151759	71055	105890	224145	135251	213421	98113	113278	60433
																																TG 53:4; TG 17:1_18:1_18:2	56667	84579	60284	67257	72639	66319	61480	46287	67400	32938	54201	107819	62236	77440	43625	51606	26358
																																TG 53:5; TG 15:0_18:1_20:4	23422	28410	23888	21779	24635	26076	25252	17894	27117	16980	23245	39380	21432	31679	18874	21112	11031
																																TG 53:5; TG 17:0_18:2_18:3	15183	22654	17502	18372	20499	19306	15311	12631	18060	9748	15147	30206	14407	18961	11373	13016	6673
																																TG 53:6; TG 15:0_18:2_20:4	13745	20324	14092	14777	19411	15697	13806	11552	17438	8972	14001	27896	13118	17655	10764	11935	6410
																																TG 54:0; TG 16:0_18:0_20:0	2918	6626	3545	1585	2038	3385	2042	2571	2875	2401	3229	2332	4492	3801	2765	2064	4687
																																TG 54:1; TG 16:0_18:0_20:1	62383	81313	65429	51040	58264	78272	69827	46990	87899	46510	56060	93531	88118	109650	62555	59858	60166
																																TG 54:2; TG 18:0_18:1_18:1	597224	858855	566277	630918	601006	739458	834672	441314	859541	471756	518561	1218314	871401	1300180	565204	618659	454948
																																TG 54:3; TG 18:0_18:1_18:2	2418209	3303666	2473411	2708115	2476510	3059632	3071806	1940791	2964720	1747890	2480608	4717199	3216841	4452869	2211310	2428425	1686952
																																TG 54:4; TG 16:0_18:0_20:4	186685	337529	213700	225682	226746	219701	329909	191685	258563	142916	226054	478696	286709	467058	205969	216202	130028
																																TG 54:4; TG 18:1_18:1_18:2	3018909	4323532	3207318	3560614	3640650	3853555	4013183	2952239	3895217	2153364	3317396	6209049	3709066	5071348	2476982	2687632	1993788
																																TG 54:4; TG 16:0_18:1_20:3	239595	343878	216271	225059	226845	235464	335693	193258	270053	145348	228587	486005	298804	466170	206653	219299	137946
																																TG 54:5; TG 18:1_18:2_18:2	2178629	2602983	2067690	2135060	2319831	2169025	2390325	1720963	2306099	1146454	2038913	3581162	1805785	2887100	1268603	1536939	900703
																																TG 54:5; TG 16:0_18:1_20:4	2421335	3491972	2386491	2464487	2624325	2921417	2980866	2172903	3118819	1665988	2744355	4876022	2561717	3848558	1993695	2434242	1362744
																																TG 54:6; TG 16:0_18:2_20:4	2789330	3974625	2924972	2726990	3519785	3267282	2950016	2351984	3695372	1842475	2929784	5205408	2583158	3971435	2181027	2690357	1312059
																																TG 54:6; TG 16:0_18:1_20:5	116230	161292	102582	130674	119558	147292	117435	87096	110374	81129	112556	259133	103593	193269	97626	122707	48938
																																TG 54:6; TG 18:1_18:2_18:3	471163	622377	470597	519519	646753	520582	507922	374634	520283	252533	441561	880091	387778	519544	293088	335722	180504
																																TG 54:7; TG 16:0_16:1_22:6	217588	366380	267832	236039	299863	279038	209679	161192	280501	138632	231221	462112	180924	236979	157974	193050	102487
																																TG 54:7; TG 18:2_18:2_18:3	71969	92309	76916	82862	105092	70064	70168	49102	59596	34005	69101	102983	55538	78086	41386	54421	23547
																																TG 54:8; TG 16:0_18:4_20:4	19443	36011	21873	22287	25021	26042	17290	13736	18530	13164	19027	41871	14924	21750	14804	17707	9010
																																TG 54:8; TG 16:1_18:2_20:5	12757	22959	16681	16692	18137	16876	11750	9391	11151	8485	12847	28941	9705	14240	9792	11998	5467
																																TG 54:8; TG 18:2_18:3_18:3	9715	17455	13509	12980	16274	11954	8974	6632	6779	5650	10009	17948	7069	8957	7175	8467	3885
																																TG 55:2; TG 18:0_18:1_19:1	4590	6468	4380	4278	4694	5753	5047	3678	5821	3460	4522	8521	6417	8609	4749	4871	3721
																																TG 55:3; TG 19:0_18:1_18:2	12882	19501	12268	12950	13453	15368	16341	10885	17145	9039	12504	27341	17602	25176	11759	11453	9251
																																TG 55:4; TG 18:1_19:1_18:2	20219	30730	18012	19551	19236	20960	25039	15872	23728	11906	18176	41117	23320	37768	13983	16195	10824
																																TG 55:5; TG 16:0_17:0_22:5	23020	31149	20658	22080	24157	28194	25357	19570	29629	14647	24216	41491	24836	33824	18030	18883	13326
																																TG 55:6; TG 17:0_18:2_20:4	25019	36578	26524	27479	30608	30569	30065	22165	36936	14336	27248	43348	24804	33101	16687	19620	11294
																																TG 56:1; TG 16:0_18:0_22:1	3731	5931	4042	2652	3558	4736	3070	3232	4846	2788	4218	4790	6026	5572	4179	4279	4297
																																TG 56:2; TG 18:0_18:1_20:1	31075	40511	30293	23549	31455	37031	38930	25685	42081	22268	32161	59423	49138	58073	30823	28730	26800
																																TG 56:3; TG 18:0_20:1_18:2	106866	156557	90117	91803	108906	128083	153674	92518	148393	77826	102596	240128	157372	230930	90252	94784	78135
																																TG 56:4; TG 18:1_20:1_18:2	225471	314370	191966	187862	205863	264842	274525	185162	269422	137791	229470	422152	280379	354484	155633	172367	128379
																																TG 56:4; TG 18:0_18:1_20:3	34685	43854	28557	26762	30384	36268	35139	24980	39006	21692	32954	50480	38378	52736	28590	28715	27125
																																TG 56:5; TG 16:0_18:0_22:5	422220	614753	365193	421312	412642	503350	541570	368410	534735	274628	471987	875392	513594	711348	319012	336454	240863
																																TG 56:5; TG 16:0_18:1_22:4	562353	699321	351719	403666	433670	473520	850054	486050	821334	254285	492371	1075629	606784	878579	315438	338745	239569
																																TG 56:6; TG 16:0_18:0_22:6	59203	70142	46970	65903	54445	68962	85647	46734	65577	34932	56604	110114	59736	86223	48600	58028	28347
																																TG 56:6; TG 16:0_18:2_22:4	1399677	2002167	1158609	1260100	1386363	1573631	1869101	1314219	1616559	815134	1539443	2748153	1467810	2115456	890812	1038530	746112
																																TG 56:7; TG 18:1_18:2_20:4	1627361	2280852	1490406	1416342	1821808	1796748	1853310	1421743	1865522	914195	1736574	3032880	1459275	2214718	958838	1164820	720849
																																TG 56:7; TG 16:0_18:1_22:6	617739	783021	500827	578795	571588	674758	728773	506119	877985	356315	572911	1147054	534175	936808	417003	491097	224945
																																TG 56:8; TG 16:0_18:2_22:6	418670	580022	340546	427452	459599	497650	433082	339131	623760	258230	368090	852664	327009	575854	318518	350907	178053
																																TG 56:8; TG 18:1_18:2_20:5	493699	709589	441431	430646	580797	529781	503512	386763	527158	247393	463860	876957	370345	530055	264294	297858	195374
																																TG 56:9; TG 16:0_18:3_22:6	24998	38303	23616	25579	28870	31259	24456	16746	23576	15763	21359	50049	18372	27667	18032	21249	9321
																																TG 56:9; TG 18:2_18:3_20:4	52043	93210	54513	51521	67293	59763	47981	39878	49642	28020	50085	96616	37725	48662	31098	35281	23406
																																TG 56:10; TG 18:2_18:4_20:4	4670	8891	6288	5256	7026	6142	4643	3707	3911	2843	4684	9181	3424	4172	3243	3751	2023
																																TG 57:6; TG 17:0_18:1_22:5	12659	16664	9924	8855	11747	8882	13637	10440	16849	6151	11537	21625	12924	18460	3646	7888	5254
																																TG 58:1; TG 16:0_24:0_18:1	2807	3900	2825	1658	2654	2976	1990	2415	2912	1820	2957	3242	4450	3737	3408	3661	3359
																																TG 58:2; TG 16:0_18:1_24:1	3670	4416	3276	2591	3535	4220	2775	2896	4133	2512	3592	5734	5170	5225	3605	4257	3319
																																TG 58:3; TG 16:0_24:1_18:2	9834	11504	9150	6485	10249	11676	9978	7577	10996	7198	10614	17609	13872	15616	8901	10080	7786
																																TG 58:5; TG 18:0_18:1_22:4	55902	68871	36702	36282	46759	53532	76748	53682	65495	31139	53634	94867	61495	86369	31248	29684	32370
																																TG 58:6; TG 18:1_18:1_22:4	236820	309922	134994	141069	169142	199259	357402	212534	268817	109523	208318	444171	245838	362590	104242	111662	99933
																																TG 58:6; TG 18:0_18:1_22:5	32493	38705	22218	23900	29866	30228	41844	26940	28510	15584	32669	46950	40514	50044	17796	22212	16385
																																TG 58:7; TG 18:0_18:1_22:6	127735	150495	93448	93138	108796	127602	187302	119002	142814	69040	124845	213451	141513	197348	73347	77915	66780
																																TG 58:7; TG 18:1_18:2_22:4	301322	416689	181915	186839	238090	277459	419097	294973	349497	138224	271095	563278	294049	377568	123953	143739	108885
																																TG 58:8; TG 18:1_18:2_22:5 (1)	174791	228076	105797	95788	149850	167336	210137	156798	199494	76489	173125	297308	138531	185882	61219	74053	55453
																																TG 58:8; TG 18:1_18:2_22:5 (2)	290419	334689	186126	189646	219269	259041	357047	225539	310236	128702	252423	455404	243207	371209	131837	148896	100829
																																TG 58:8; TG 18:0_18:2_22:6	176255	235378	138956	161941	184261	204771	182656	135012	160599	109000	170568	329097	164097	227697	135836	135894	86359
																																TG 58:9; TG 16:0_20:4_22:5	58993	65990	39495	44279	54429	64528	57682	38008	41834	31958	47303	87114	49588	81890	38494	48450	21553
																																TG 58:9; TG 18:1_18:2_22:6	391595	511990	287252	298006	385331	435122	401542	317904	377868	214834	325188	742693	315568	485240	226206	258383	166598
																																TG 58:10; TG 18:2_18:2_22:6	151259	210936	130129	120690	163418	168308	144814	116151	155399	80813	126827	261966	106723	163577	79719	92183	63374
																																TG 58:10; TG 16:0_20:4_22:6	212303	257536	138691	170060	190134	249544	150876	113375	117157	121932	146725	374314	140609	254246	152823	181245	70066
																																TG 58:11; TG 16:0_20:5_22:6	9509	15006	7387	9049	10330	12959	7063	5435	5380	5585	6972	17512	6060	10049	6033	7655	3325
																																TG 58:11; TG 18:2_20:4_20:5	13005	21391	13523	12556	16326	15901	12169	9840	13803	7529	12247	24470	8203	12079	7219	8326	5455
																																TG 60:2; TG 16:0_18:1_26:1	3159	3951	2985	2027	3214	3437	2422	2286	3472	2307	3206	4510	4569	4486	3564	3982	3206
																																TG 60:3; TG 16:0_26:1_18:2	2752	3590	3023	1997	3244	3391	2306	2273	2957	1943	2905	4615	3927	4227	2857	3173	2545
																																TG 60:4; TG 18:1_24:1_18:2	3516	4463	3351	2530	3916	4283	3063	3092	4034	2248	3913	6910	4589	4692	2830	3215	2533
																																TG 60:6; TG 18:1_20:1_22:4	9193	12648	5745	5387	7718	9236	13367	10234	11003	5259	9144	18141	11754	14113	4882	4955	5102
																																TG 60:8; TG 18:0_20:4_22:4	40250	44598	22398	25387	31707	35260	50088	31990	40630	19103	33119	60933	36460	53099	19219	20089	17733
																																TG 60:9; TG 16:0_22:4_22:5	123163	133341	57244	61222	79560	104136	162943	104501	122159	49360	105251	184665	102944	144922	37518	46690	39114
																																TG 60:10; TG 18:2_20:4_22:4	95324	117134	45989	48070	69884	84318	105187	75641	93330	37546	75847	158392	66403	103511	31297	36092	27907
																																TG 60:10; TG 16:0_22:4_22:6	90245	96692	53595	47821	74137	80646	108609	66295	73853	37108	68732	131296	72740	115817	40485	50126	29565
																																TG 60:10; TG 18:0_20:4_22:6	37604	39114	19307	22955	30271	41721	32412	21042	28006	17693	28558	55436	26827	41947	19066	23154	13300
																																TG 60:11; TG 16:0_22:5_22:6 (2)	14226	16167	7852	11112	12099	15431	13777	9194	9044	8099	9720	25101	10906	22473	9832	11095	3653
																																TG 60:11; TG 16:0_22:5_22:6 (1)	89823	108547	51860	51465	66816	85391	82562	59108	82517	37717	66549	142786	61509	89665	38008	42781	30384
																																TG 60:12; TG 16:0_22:6_22:6	13011	15034	6537	8688	10150	16801	9866	6985	8123	6960	7115	21931	7175	15660	7599	8757	3289
																																TG 60:12; TG 18:2_20:4_22:6	34761	45417	22441	23161	29622	33329	29924	24495	32854	15190	24608	47650	21510	29933	16887	16207	17067
																																TG 62:3; TG 18:1_18:1_26:1	1668	2271	1607	1265	1705	1896	1570	1446	1794	1079	1806	3077	2460	2488	2002	2009	1717
																																TG 62:10; TG 18:1_22:4_22:5	24530	23317	7928	6726	14641	19577	27030	21188	16729	8567	17538	30456	15156	23826	5400	6906	5960
																																TG 62:11; TG 18:1_22:4_22:6	25096	27007	10557	9727	15880	19844	30970	21434	21506	9620	17967	31583	19115	30643	5897	8571	6577
																																TG 62:13; TG 20:4_20:4_22:5	7503	7888	3174	3119	4648	5742	6914	4269	5460	2313	3915	9273	4328	6598	2105	2787	1941
																																TG 62:14; TG 20:4_20:4_22:6	6813	6636	3546	3969	4875	5989	4790	3396	3699	3090	3850	7772	3499	5830	3282	3378	2784
																																TG 68:3; TG 16:0_34:1_18:2	1502	2277	1449	1368	1513	1742	1741	1431	1724	1259	1531	2799	2412	2382	1776	1711	1707
																																TG O-50:1; TG O-18:1_16:0_16:0	948	884	824	557	941	1001	702	668	997	708	812	803	917	841	804	629	844
																																TG O-52:2; TG O-18:1_16:0_18:1	1196	1170	1015	775	1276	1320	845	856	1399	860	1145	1033	1312	1184	928	826	1163
[truncated: 44 more columns]

## Sheet: Figure 4b,c
Figure 4b																																	Figure 4c
Plasma											Liver											Heart											Plasma											Liver
all lipids	Cer	CL	PC	PE	PG	PI	PS	TG	DG		all lipids	Cer	CL	PC	PE	PG	PI	PS	TG	DG		all lipids	Cer	CL	PC	PE	PG	PI	PS	TG	DG		all lipids	Cer	CL	PC	PE	PG	PI	PS	TG	DG		all lipids	Cer	CL	PC	PE	PG
-0.75717	0.24467		0.64174	0.52987		-0.30604	0.5424	-1.3342	0.67409		-0.19022	-0.17047	-0.22927	-0.11723	-0.28946	0.077881	0.011614	-0.00726	-0.35152	0.33819		-0.53935	-0.03732	0.27157	-0.16095	-0.06754	0.093258	0.077734	-0.1613	0.23867	0.72087		0.068146	-0.51377		-0.7412	-0.71107		0.11125	-0.71061	0.13352	-0.17528		-0.10569	-0.26949	0.078833	-0.02055	-0.14479	-0.51305
-0.61243	0.17054		0.29092	-0.36029		-0.42948		-0.53254	0.84214		-0.21128	-0.09058	0.20432	-0.00534	-0.33045	-0.20817	-0.10133	0.090974	-0.33052	0.46769		-0.4409	-0.11449	0.21123	-0.16387	-0.1433	0.069387	-0.03641	-0.02124	0.21006	0.33278		-0.03589	-0.49752		-0.56734	0.33092		0.035312		0.28647	-0.16886		-0.09359	-0.09189	0.27406	0.008432	-0.18222	-0.10556
-0.08168	-0.77904		0.57333			-0.50542		-0.90145	0.58631		-0.0475	-0.10224	0.042656	-0.14495	-0.43234		-0.17705	-0.01336	-0.40963	0.30839		-0.19688	-0.16742	0.20921	-0.06797	0.038582		0.069433	-0.1287	0.32837	0.45071		0.094468	0.16681		-0.73311			0.24479		-0.14232	-0.08392		-0.01571	-0.11157	0.20976	0.004536	-0.00954
-0.47667	-1.0366		0.61677			0.11427		-1.0365	0.70741		0.085076	-0.11587	-0.162	-0.20942	-0.34022		-0.27488	-0.00991	-0.38789	0.288		-0.39373	-0.19176	0.14312	-0.11243	-0.14337		0.19799	-0.05861	0.30731	0.89808		0.21909	0.32184		-0.6227			-0.24935		-0.45202	-0.07159		0.034	0.064644	0.087485	-0.09106	-0.2402
-0.38539	-0.96354		0.34345					-0.57511	0.43834		-0.00951	-0.10322	-0.52754	-0.05411	-0.26643		-0.1001	0.050311	-0.46374	0.55431		-0.42975	-0.15242	0.072668	-0.12499	-0.12651		0.051065	0.027311	0.26126	0.28057		0.46587	0.26609		-0.29144					-0.27079	0.013423		-0.19119	-0.03623	-0.47227	-0.00681	-0.12443
0.24467	-0.73547		-0.03518					-0.05774	0.77246		0.001388	-0.03807	0.01799	-0.10254	-0.36881		-0.13868		0.006912	0.73674		-0.50702	-0.27885	0.287	-0.21039	-0.11986		-0.10602		0.43937	0.68776		-0.51377	0.088805		-0.11274					0.16356	-0.00407		-0.10195	-0.17737	-0.06593	-0.13688	-0.15258
0.17054	-0.44928		0.20047					-0.08277			0.030437	-0.1102	0.30516	-0.10251	-0.51752		-0.05167		-0.3323	0.5024		-0.44473	-0.17243	0.12085	-0.0223	-0.09323		-0.0992		0.31071	0.6833		-0.49752	0.17376		-0.27376					0.14885			0.094103	0.031361	0.48304	-0.09718	-0.18398
-0.77904	-0.96596		0.38842					-0.02935			0.56342	-0.05017	0.02752	-0.02859	0.032674		-0.01992		-0.37455	0.19474		-0.21746	-0.22492	0.2366	-0.2438	-0.04354		-0.03731		0.19864	0.45444		0.16681	0.35997		-0.41801					0.23216			-0.37383	0.048485	0.18423	-0.12916	-0.08324
-1.0366	-0.92609		-0.0584					0.027795			0.16364	-0.08214	0.18285	-0.11896	-0.7435		-0.05893		-0.37046	0.29252		-0.10866	-0.20038	0.24642	-0.07727	0.057051		0.11704		0.31498	0.65744		0.32184	0.14885		-0.1329					0.14358			-0.17979	-0.00136	0.24563	-0.01805	-0.29519
-0.96354			-0.25868					-0.95222			0.20771	-0.02767	-0.11184	0.027504	-0.5207		0.19111		0.13657	0.7088		-0.09156	-0.0981	0.14977	-0.08299	0.021944		0.15249		0.016917	0.53906		0.26609			-0.07537					-0.6179			-0.01935	0.017631	0.061286	-0.06367	0.16196
-0.73547			0.44692					-0.90494			0.37256	-0.02344	0.094204	-0.05979	-0.01277		0.17164		-0.19584	0.55089		-0.03732	-0.04785	0.37249	-0.10909	-0.28742		0.10067		0.21291	0.55766		0.088805			-0.43777					-0.20791			0.16118	-0.07402	0.18253	-0.08102	-0.00745
-0.44928			0.65179					-0.46099			-0.17047	-0.0605	0.006735	-0.15858	-0.32877		-0.22715		0.37259	0.59153		-0.11449	-0.21299	0.17456	-0.0141	-0.15707		-0.28074		0.17952	0.48784		0.17376			-0.66884					0.018606			-0.26949	-0.06683	0.17658	-0.03541	-0.1757
-0.96596			0.29523					-0.44714			-0.09058	-0.0717	0.12216	-0.27258	-0.10518		0.37324		0.13158	0.19985		-0.16742	-0.0587	0.30286	-0.06034	-0.11381		0.11139		0.12791	-0.30201		0.35997			-0.25151					-0.03748			-0.09189	0.11216	0.032756	-0.12997	-0.00256
-0.92609			0.45065					-0.77309			-0.10224	-0.10578		0.074187	-0.06992				-0.18421	0.42307		-0.19176	-0.04401	0.31373	-0.0644	-0.20465				-0.04401	0.43258		0.14885			-0.45256					-0.57537			-0.11157	-0.00468		-0.06481	-0.01206
-0.78856			-0.1515					-0.40896			-0.11587	-0.19498		-0.43012	-0.14018				-0.29168	0.39922		-0.15242	-0.29961		0.009824	-0.32473				-0.11243	0.56009		0.26987			-0.05004					0.052143			0.064644	0.051511		-0.13415	0.029114
0.38847			0.3371					-0.03447			-0.10322	-0.20145		0.070673	-0.1512				-0.34369	0.35574		-0.27885			0.005951	0.018501				0.32711	0.49761		-0.12427			-0.41858					0.16629			-0.03623	-0.0812		0.020391	-0.14182
0.27479			0.86985					-0.09661			-0.03807			0.1334	0.08561				-0.44809	0.40308		-0.17243			-0.12234	-0.12432				0.36936	-0.00858		-0.05385			-0.83747					0.1859			-0.17737			0.032239	-0.05808
0.41142			-0.15476					0.21815			-0.1102			-0.02093	-0.19063				0.22324	0.20998		-0.22492			-0.0707	-0.11412				0.17423	-0.15781		-0.08746			-0.02606					0.04163			0.031361			-0.02673	-0.12732
0.3154			0.12362					-0.05734			-0.05017			-0.21109	0.050271				0.47464	0.26473		-0.20038			-0.15765	-0.22331				0.13743	0.19647		-0.03611			-0.14128					0.11838			0.048485			-0.10262	-0.03602
0.43782			0.17252					0.04593			-0.08214			0.16103	-0.33998				0.10138	0.18269		-0.0981			-0.07905	-0.08763				0.20898	0.57355		-0.07611			-0.12966					0.18282			-0.00136			-0.00703	-0.13541
0.44303			-0.29704					-0.03618			-0.02767			0.014816	0.21019				-0.22046	0.20055		-0.04785			-0.15298	-0.127				0.19819	0.072885		-0.12081			0.014239					0.15896			0.017631			-0.03177	-0.0255
0.28659			-0.57231					-0.87531			-0.02344			-0.03895	-0.09077				0.4224	0.61315		-0.21299			-0.10979	-0.1066				0.035859	0.79417		-0.18708			-0.02763					-0.50467			-0.07402			-0.09402	-0.14624
0.16708			0.12173					-0.37063			-0.0605			0.15583	-0.45674				0.4885	0.26207		-0.0587			-0.06125	-0.03465				0.11683	0.6892		-0.16208			-0.03614					0.10838			-0.06683			-0.07748	-0.20142
0.31091			0.047306					-1.2236			-0.0717			0.26411	0.1733				0.20423	0.5059		-0.04401			-0.06309	0.15202				0.31338	0.84503		-0.26141			-0.17203					-0.47827			0.11216			0.095767	0.10703
0.54935			0.37244					-0.61747			-0.10578			-0.20172	-0.35226				-0.00805	0.5621		-0.29961			0.034175	-0.03714				0.075086	0.67446		-0.30767			-0.35883					-0.56941			-0.00468			-0.16832	-0.08535
0.60531			0.29335					-0.09711			-0.19498			0.027287	0.15112				-0.15072	0.52427		0.27157			-0.04692	-0.03189				0.18021	0.68356		-0.38702			-0.27971					0.14572			0.051511			0.13199	0.1187
0.53298			1.3281					-0.0418			-0.20145			0.079276	0.12561				-0.08921	0.54354		0.21123			-0.1211	-0.08442				0.1375			-0.20907			-2.5052					0.01887			-0.0812			-0.01837	0.091885
0.47346			0.79109					-0.26958			-0.22927			-0.04475	-0.14857				-0.337	0.75736		0.20921			-0.033	-0.12494				-0.02214			-0.25204			-0.95591					0.013525			0.078833			-0.07503	-0.13525
0.42206			0.35018					0.012242			0.20432			-0.17857	0.035938				-0.19582			0.14312			-0.33483	0.089425				-0.25254			-0.10199			-0.33226					0.28234			0.27406			-0.08058	-0.08152
0.28436			-0.44279					0.31925			0.042656			0.1196	-0.05219				-0.16879			0.072668			-0.0606	0.023161				0.28967			-0.41682			-0.12816					0.18951			0.20976			-0.03129	-0.08268
0.73027			-0.05239					0.1316			-0.162			-0.10193	0.032382				-0.28071			0.287			-0.09712	-0.07533				0.13014			-0.14873			-0.00758					0.27015			0.087485			-0.0148	0.037609
0.28545			0.26495					-0.00621			-0.52754			0.21914	-0.02006				0.057877			0.12085			0.004605	-0.13552				0.22692			-0.26893			-0.22116					0.19537			-0.47227			0.21717	-0.05335
0.42086			0.039958					-0.07287			0.01799			0.10366	0.1006				0.64244			0.2366			-0.01988	-0.24712				0.31021			-0.17747			-0.04854					0.15234			-0.06593			0.029592	0.17604
0.68138			0.083034					-1.0931			0.30516			-0.07746	-0.04994				0.53915			0.24642			-0.03566	-0.07372				0.096194			-0.31802			0.20842					-0.81329			0.48304			-0.09457	-0.09166
0.34502			0.0409					-0.15411			0.02752				-0.18913				0.21832			0.14977				-0.19348				0.18703			0.10173			-0.20654					0.025934			0.18423				-0.04647
0.36645			-0.20657					-0.63387			0.18285				0.13019				-0.02812			0.37249				-0.03387				-0.07307			-0.06495			0.12094					-0.33761			0.24563				-0.00531
0.53996			0.083929					-0.19972			-0.11184				-0.12782				-0.24063			0.17456				-0.16341				0.19484			-0.21197			0.14309					0.1381			0.061286				-0.12665
0.40998			0.047					-0.07129			0.094204				0.20747				0.11151			0.30286				-0.25886				0.04049			-0.03453			-0.05515					0.1244			0.18253				0.20169
0.19934			-0.04395					-0.2463			0.006735				-0.03433				0.70229			0.31373				-0.0236				-0.39768			-0.15021			-0.003					0.13228			0.17658				-0.10129
0.24506			0.041032					0.11694			0.12216				-0.04079				0.5035			0.41371				-0.25526				0.16391			-0.7412			-0.01092					0.25944			0.032756				-0.17332
0.4411			0.12205					-0.31478			-0.09264				0.17589				0.21623			0.42547				-0.17017				-0.02529			-0.56734			0.010074					-0.01147			0.073436				0.073433
0.24275			-0.32731					-0.42678			-0.08451				-0.07474				0.21622			-0.28968				0.02995				-0.07614			-0.73311			0.32175					0.16229			-0.02675				-0.1229
0.38323			0.23826					0.16721			-0.09513				0.15051				0.019305			-0.05684				0.035297				0.025691			-0.6227			-0.23379					0.54586			0.029363				-0.06338
0.41396			-0.11827					-0.40057			0.14187				0.070021				-0.10128			-0.18415				-0.14132				0.12002			-0.29144			0.031453					0.10616			0.02524				0.011707
0.64174			0.02242					-0.65044			0.009947				-0.31977				-0.00922			-0.03392				0.052458				0.016828			-0.11274			0.062793					-0.6955			-0.12519				-0.18107
0.29092			0.26608					-2.8336			0.11166				0.046538				-0.03707			-0.14648				-0.19217				0.077163			-0.27376			-0.18427					0.78245			-0.15756				-0.0612
0.57333			0.075614					-0.2518			-0.00519				0.024127				-0.17754			-0.20664				0.001364				-0.02899			-0.41801			0.020964					0.13675			-0.07604				0.005697
0.61677			0.063177					-0.31248			0.40722				-0.7801				-0.32549			0.02508				-0.09399				-0.10853			-0.1329			-0.24535					0.17265			-0.15433				-0.34992
0.34345			0.096864					-1.4968			0.041891				-0.19506				-0.11112			-0.1069				-0.20418				-0.1274			-0.07537			0.2548					-1.4225			-0.03993				0.010077
-0.03518			0.2794					-0.38949			-0.17925				-0.04341				-0.35199			0.009363				-0.37838				-0.31134			-0.43777			0.20034					0.1877			-0.26477				-0.09796
0.20047			0.15724					0.055993			0.18716				-0.25648				0.51646			-0.00793				-0.12251				-0.0101			-0.66884			0.10257					0.013106			-0.1456				-0.1836
0.38842			-0.44427					-0.10916			0.078855				0.11016				0.66674			-0.00891				-0.22814				0.027573			-0.25151			0.27916					0.16632			-0.05477				-0.01558
-0.0584			-0.16229					-0.90859			-0.06054				0.14732				0.45021			-0.10718				0.16918				0.16052			-0.45256			0.095691					-0.95571			-0.20057				0.096611
-0.25868			0.23556					-0.89396			-0.47096								0.22802			-0.19228								0.26489			-0.05004			-0.11307					-0.78084			-0.01978
0.44692			-0.17346					-0.22225			-0.15344								0.076464			0.035991								0.13445			-0.41858			0.14654					0.17939			-0.06913
0.65179			0.55513					-0.21853			0.093561								-0.01213			-0.16095								0.19155			-0.83747			-0.59326					0.16955			0.11798
0.29523			0.46416					-0.72698			-0.11723								0.028431			-0.16387								0.11377			-0.02606			-0.52984					0.3535			-0.00747
0.45065			0.37645					-0.37168			-0.00534								-0.14088			-0.06797								0.10354			-0.14128			-0.42278					0.21263			0.13711
-0.1515			-0.07285					-0.00689			-0.14495								0.51462			-0.11243								-0.03519			-0.12966			-0.01028					0.43955			-0.23506
0.3371			0.14456								-0.20942								0.86152			-0.12499								0.12191			0.014239			-0.19118								-0.20389
0.86985			0.038061								-0.05411								0.54753			-0.21039								-0.0071			-0.02763			0.016379								-0.25117
-0.15476			-0.17167								-0.10254								0.5928			-0.0223								-0.22963			-0.03614			0.14526								-0.064
0.12362			0.043507								-0.10251								0.58838			-0.2438								0.076117			-0.17203			-0.08635								-0.06908
0.17252			0.10726								-0.02859								0.26364			-0.07727								0.13377			-0.35883			-0.01525								-0.08735
-0.29704			-0.07681								-0.11896								0.23616			-0.08299								-0.42623			-0.27971			0.16966								0.016869
-0.57231			-0.06831								0.027504								0.008002			-0.10909								0.13947			-2.5052			0.036448								0.11845
0.12173			-0.10902								-0.05979								0.32838			-0.0141								-0.10267			-0.95591			-0.03369								0.10737
0.047306			-0.08095								-0.15858								0.068502			-0.06034								-1.11			-0.33226			0.32915								0.32178
0.37244			0.012335								-0.27258								-0.1542			-0.0644								0.013389			-0.12816			0.15388								-0.03972
0.29335			-0.147								0.074187								-0.04255			0.009824								0.000751			-0.00758			0.22238								-0.13014
1.3281			0.40811								-0.43012								-0.36431			0.005951								-0.23154			-0.22116			-0.27231								-0.0383
0.79109			0.56272								0.070673								-0.08285			-0.12234								-0.17352			-0.04854			-0.09463								-0.03947
0.35018			0.17801								0.1334								-0.26875			-0.0707								0.014074			0.20842			-0.42173								-0.2037
-0.44279			0.071656								-0.02093								-0.49689			-0.15765								0.01872			-0.20654			-0.20563								-0.14729
-0.05239			-0.11917								-0.21109								0.64217			-0.07905								-0.00356			0.12094			0.15205								0.053552
0.26495			-0.0097								0.16103								0.69841			-0.15298								0.10242			0.14309			-0.14552								-0.03362
0.039958			-0.21124								0.014816								0.50582			-0.10979								0.073272			-0.05515			0.026865								0.10303
0.083034			-0.066								-0.03895								0.32344			-0.06125								0.18105			-0.003			0.12263								-0.13064
0.0409			0.16613								0.15583								0.28208			-0.06309								0.11675			-0.01092			-0.19047								-0.10521
-0.20657			0.086174								0.26411								0.21104			0.034175								0.1897			0.010074			-0.20764								-0.45412
0.083929			-0.17064								-0.20172								-0.43143			-0.04692								0.14456			0.32175			-0.15857								-0.33452
0.047			-0.06574								0.027287								0.68048			-0.1211								0.075842			-0.23379			-0.18795								-0.2115
-0.04395			-0.22353								0.079276								0.92516			-0.033								0.094403			0.031453											-0.02055
0.041032			-0.38058								-0.04475								0.29802			-0.33483								0.034771			0.062793											0.008432
0.12205											-0.17857								0.52966			-0.0606								-0.03257			-0.18427											0.004536
-0.32731											0.1196								0.48883			-0.09712								0.005785			0.020964											-0.09106
0.23826											-0.10193								0.72483			0.004605								-0.2898			-0.24535											-0.00681
-0.11827											0.21914								0.3951			-0.01988								0.28671			0.2548											-0.13688
0.02242											0.10366								0.35083			-0.03566								0.15526			0.20034											-0.09718
0.26608											-0.07746								0.37604			-0.14844								-0.09146			0.10257											-0.12916
0.075614											-0.06155								0.064787			-0.02071								0.003753			0.27916											-0.01805
0.063177											0.056137								0.27193			-0.01064								0.03735			0.095691											-0.06367
0.096864											-0.08979								-0.09231			-0.02678								-0.16298			-0.11307											-0.08102
0.2794											-0.03132								0.13046			-0.08262								0.091335			0.14654											-0.03541
0.15724											-0.02636								-0.18714			0.031706								0.002181			-0.59326											-0.12997
-0.44427											-0.28946								0.302			-0.06754								-0.08958			-0.52984											-0.06481
-0.16229											-0.33045								0.10981			-0.1433								0.14626			-0.42278											-0.13415
0.23556											-0.43234								0.39835			0.038582								0.19339			-0.01028											0.020391
-0.17346											-0.34022								0.061062			-0.14337								0.20135			-0.19118											0.032239
0.55513											-0.26643								0.21448			-0.12651								0.029272			0.016379											-0.02673
0.46416											-0.36881								-0.12666			-0.11986								0.17746			0.14526											-0.10262
0.37645											-0.51752								0.30396			-0.09323								0.05281			-0.08635											-0.00703
-0.07285											0.032674								0.41576			-0.04354								0.089938			-0.01525											-0.03177
0.14456											-0.7435								0.66461			0.057051								0.002842			0.16966											-0.09402
0.038061											-0.5207								0.51069			0.021944								0.079321			0.036448											-0.07748
-0.17167											-0.01277								0.69314			-0.28742								-0.00312			-0.03369											0.095767
0.043507											-0.32877								0.40435			-0.15707								-0.11391			0.32915											-0.16832
0.10726											-0.10518								0.52575			-0.11381								-0.04607			0.15388											0.13199
-0.07681											-0.06992								0.42375			-0.20465								-0.20914			0.22238											-0.01837
-0.06831											-0.14018								0.23403			-0.32473								-0.22629			-0.27231											-0.07503
-0.10902											-0.1512								0.42455			0.018501								-0.01556			-0.09463											-0.08058
-0.08095											0.08561								0.42222			-0.12432								-0.16613			-0.42173											-0.03129
0.012335											-0.19063								0.29381			-0.11412								-0.19709			-0.20563											-0.0148
-0.147											0.050271								0.55731			-0.22331								0.18486			0.15205											0.21717
0.40811											-0.33998								0.45082			-0.08763								-0.05541			-0.14552											0.029592
0.56272											0.21019								0.43921			-0.127								-0.08213			0.026865											-0.09457
0.17801											-0.09077								0.43186			-0.1066								-0.1605			0.12263											-0.0406
0.071656											-0.45674								0.70152			-0.03465								0.083795			-0.19047											-0.03002
-0.11917											0.1733								0.6289			0.15202								-0.0697			-0.20764											-0.10373
-0.0097											-0.35226								0.31904			-0.03714								-0.07591			-0.15857											0.060653
-0.21124											0.15112								0.25011			-0.03189								-0.11175			-0.18795											0.028922
-0.066											0.12561								0.29129			-0.08442								0.028791			-0.71107											-0.14479
0.16613											-0.14857								0.28555			-0.12494								-0.21628			0.33092											-0.18222
0.086174											0.035938								0.78468			0.089425								-0.0251			0.11125											-0.00954
-0.17064											-0.05219								0.66183			0.023161								-0.15093			0.035312											-0.2402
-0.06574											0.032382								0.60549			-0.07533											0.24479											-0.12443
-0.22353											-0.02006								0.36325			-0.13552											-0.24935											-0.15258
-0.38058											0.1006								0.52256			-0.24712											-0.71061											-0.18398
0.52987											-0.04994								0.41885			-0.07372											0.022372											-0.08324
-0.36029											-0.18913								0.4038			-0.19348											0.005219											-0.29519
-0.30604											0.13019								0.42202			-0.03387											0.001603											0.16196
-0.42948											-0.12782								0.59033			-0.16341											-0.02059											-0.00745
-0.50542											0.20747											-0.25886											0.001983											-0.1757
0.11427											-0.03433											-0.0236											-0.02211											-0.00256
0.5424											-0.04079											-0.25526											0.058602											-0.01206
-0.06205											0.17589											-0.17017											0.19682											0.029114
-0.16643											-0.07474											0.02995											0.098843											-0.14182
-0.00208											0.15051											0.035297											-0.10226											-0.05808
0.026906											0.070021											-0.14132											0.2369											-0.12732
-0.07987											-0.31977											0.052458											0.19121											-0.03602
-0.04011											0.046538											-0.19217											0.13352											-0.13541
-0.17725											0.024127											0.001364											0.28647											-0.0255
-0.38463											-0.7801											-0.09399											-0.14232											-0.14624
-0.35811											-0.19506											-0.20418											-0.45202											-0.20142
-0.10502											-0.04341											-0.37838											-0.27079											0.10703
-0.35414											-0.25648											-0.12251											0.16356											-0.08535
-0.89706											0.11016											-0.22814											0.14885											0.1187
-1.3342											0.14732											0.16918											0.23216											0.091885
-0.53254											-0.09882											-0.23795											0.14358											-0.13525
-0.90145											-0.00076											-0.0223											-0.6179											-0.08152
-1.0365											-0.05488											-0.21647											-0.20791											-0.08268
-0.57511											0.036386											-0.02937											0.018606											0.037609
-0.05774											0.077881											0.093258											-0.03748											-0.05335
-0.08277											-0.20817											0.069387											-0.57537											0.17604
-0.02935											0.011614											0.077734											0.052143											-0.09166
0.027795											-0.10133											-0.03641											0.16629											-0.04647
-0.95222											-0.17705											0.069433											0.1859											-0.00531
-0.90494											-0.27488											0.19799											0.04163											-0.12665
-0.46099											-0.1001											0.051065											0.11838											0.20169
-0.44714											-0.13868											-0.10602											0.18282											-0.10129
-0.77309											-0.05167											-0.0992											0.15896											-0.17332
-0.40896											-0.01992											-0.03731											-0.50467											0.073433
-0.03447											-0.05893											0.11704											0.10838											-0.1229
-0.09661											0.19111											0.15249											-0.47827											-0.06338
0.21815											0.17164											0.10067											-0.56941											0.011707
-0.05734											-0.22715											-0.28074											0.14572											-0.18107
0.04593											0.37324											0.11139											0.01887											-0.0612
-0.03618											-0.00726											-0.1613											0.013525											0.005697
-0.87531											0.090974											-0.02124											0.28234											-0.34992
-0.37063											-0.01336											-0.1287											0.18951											0.010077
-1.2236											-0.00991											-0.05861											0.27015											-0.09796
-0.61747											0.050311											0.027311											0.19537											-0.1836
-0.09711											-0.208											-0.19017											0.15234											-0.01558
-0.0418											-0.01476											-0.06433											-0.81329											0.096611
-0.26958											0.021065											-0.16789											0.025934											-0.10057
0.012242											0.067477											-0.16649											-0.33761											0.074398
0.31925											-0.35152											0.23867											0.1381											-0.01901
0.1316											-0.33052											0.21006											0.1244											0.087257
-0.00621											-0.40963											0.32837											0.13228											-0.51305
-0.07287											-0.38789											0.30731											0.25944											-0.10556
-1.0931											-0.46374											0.26126											-0.01147											0.007097
-0.15411											0.006912											0.43937											0.16229											-0.083
-0.63387											-0.3323											0.31071											0.54586											0.006955
-0.19972											-0.37455											0.19864											0.10616											-0.02007
-0.07129											-0.37046											0.31498											-0.6955											-0.12184
-0.2463											0.13657											0.016917											0.78245											0.057572
0.11694											-0.19584											0.21291											0.13675											-0.15085
-0.31478											0.37259											0.17952											0.17265											0.031403
-0.42678											0.13158											0.12791											-1.4225											-0.0438
0.16721											-0.18421											-0.04401											0.1877											0.002673
-0.40057											-0.29168											-0.11243											0.013106											-0.05227
-0.65044											-0.34369											0.32711											0.16632											0.000291
-2.8336											-0.44809											0.36936											-0.95571											0.13183
-0.2518											0.22324											0.17423											-0.78084											-0.03051
-0.31248											0.47464											0.13743											0.17939											0.11577
-1.4968											0.10138											0.20898											0.16955											-0.03269
-0.38949											-0.22046											0.19819											0.3535											-0.15581
0.055993											0.4224											0.035859											0.21263											0.064752
-0.10916											0.4885											0.11683											0.43955											0.046185
-0.90859											0.20423											0.31338											-0.17528											0.05775
-0.89396											-0.00805											0.075086											-0.16886											-0.10312
-0.22225											-0.15072											0.18021											-0.08392											-0.04042
-0.21853											-0.08921											0.1375											-0.07159											0.46674
-0.72698											-0.337											-0.02214											0.013423											0.53997
-0.37168											-0.19582											-0.25254											-0.00407											-0.02218
-0.00689											-0.16879											0.28967																						0.32611
0.67409											-0.28071											0.13014																						0.41342
0.84214											0.057877											0.22692																						-0.0386
0.58631											0.64244											0.31021																						0.27885
0.70741											0.53915											0.096194																						0.37962
0.43834											0.21832											0.18703																						0.38238
0.77246											-0.02812											-0.07307																						-0.21249
											-0.24063											0.19484																						0.058471
											0.11151											0.04049																						-0.14827
											0.70229											-0.39768																						0.098183
											0.5035											0.16391																						0.21925
											0.21623											-0.02529																						0.42714
											0.21622											-0.07614																						0.45374
											0.019305											0.025691																						0.46309
											-0.10128											0.12002																						-0.25705
											-0.00922											0.016828																						-0.02504
											-0.03707											0.077163																						0.13463
											-0.17754											-0.02899																						0.29836
											-0.32549											-0.10853																						-0.24381
											-0.11112											-0.1274																						-0.06839
											-0.35199											-0.31134																						0.088416
											0.51646											-0.0101																						0.20796
											0.66674											0.027573																						0.34647
											0.45021											0.16052																						0.29233
											0.22802											0.26489																						0.37909
											0.076464											0.13445																						0.37491
											-0.01213											0.19155																						0.51876
											0.028431											0.11377																						0.4634
											-0.14088											0.10354																						-0.44011
											0.51462											-0.03519																						-0.0193
											0.86152											0.12191																						0.06337
											0.54753											-0.0071																						0.1846
											0.5928											-0.22963																						0.27926
											0.58838											0.076117																						0.35714
											0.26364											0.13377																						-0.53309
											0.23616											-0.42623																						-0.04956
											0.008002											0.13947																						-0.02137
											0.32838											-0.10267																						0.10666
											0.068502											-1.11																						0.10144
											-0.1542											0.013389																						0.13549
											-0.04255											0.000751																						0.35924
											-0.36431											-0.23154																						0.23784
											-0.08285											-0.17352																						0.52069
											-0.26875											0.014074																						0.39488
											-0.49689											0.01872																						0.47384
											0.64217											-0.00356																						0.50258
											0.69841											0.10242																						0.40882
											0.50582											0.073272																						-0.07843
											0.32344											0.18105																						0.026637
											0.28208											0.11675																						0.11938
											0.21104											0.1897																						0.23814
											-0.43143											0.14456																						0.21076
											0.68048											0.075842																						0.32026
											0.92516											0.094403																						0.3713
											0.29802											0.034771																						-0.72665
											0.52966											-0.03257																						-0.28406
											0.48883											0.005785																						-0.03641
											0.72483											-0.2898																						-0.03564
											0.3951											0.28671																						0.13841
											0.35083											0.15526																						0.11605
											0.37604											-0.09146																						0.067573
											0.064787											0.003753																						0.17251
											0.27193											0.03735																						0.090598
											-0.09231											-0.16298																						0.40272
											0.13046											0.091335																						0.30742
											-0.18714											0.002181																						0.28243
											0.302											-0.08958																						0.45814
											0.10981											0.14626																						0.40607
											0.39835											0.19339																						0.52922
											0.061062											0.20135																						0.47158
											0.21448											0.029272																						0.37598
											-0.12666											0.17746																						-0.02476
											0.30396											0.05281																						-0.00759
											0.41576											0.089938																						0.020674
											0.66461											0.002842																						0.20936
											0.51069											0.079321																						0.32772
											0.69314											-0.00312																						-0.48309
											0.40435											-0.11391																						0.39016
											0.52575											-0.04607																						-0.24409
											0.42375											-0.20914																						-0.08977
											0.23403											-0.22629																						-0.07818
											0.42455											-0.01556																						-0.00457
											0.42222											-0.16613																						0.17933
											0.29381											-0.19709																						0.17549
											0.55731											0.18486																						0.34168
											0.45082											-0.05541																						0.16031
											0.43921											-0.08213																						0.33657
											0.43186											-0.1605																						0.26561
											0.70152											0.083795																						0.44811
											0.6289											-0.0697																						0.31809
											0.31904											-0.07591																						0.56592
											0.25011											-0.11175																						0.38832
											0.29129											0.028791																						0.27362
											0.28555											-0.21628																						-0.59621
											0.78468											-0.0251																						0.6782
											0.66183											-0.15093																						0.35668
											0.60549											0.72087																						0.71241
											0.36325											0.33278																						0.42329
											0.52256											0.45071																						-0.31705
											0.41885											0.89808																						-0.24347
											0.4038											0.28057																						-0.01338
											0.42202											0.68776																						0.17391
											0.59033											0.6833																						0.10278
											0.33819											0.45444																						0.14728
											0.46769											0.65744																						0.21029
											0.30839											0.53906																						0.39572
											0.288											0.55766																						0.29599
											0.55431											0.48784																						0.23606
											0.73674											-0.30201																						0.49073
											0.5024											0.43258																						0.35764
											0.19474											0.56009																						0.46005
											0.29252											0.49761																						0.53392
											0.7088											-0.00858																						0.35274
											0.55089											-0.15781																						0.50425
											0.59153											0.19647																						0.67238
											0.19985											0.57355																						0.83863
											0.42307											0.072885																						0.38582
											0.39922											0.79417																						-0.37829
											0.35574											0.6892																						-0.26795
											0.40308											0.84503																						-0.20102
											0.20998											0.67446																						-0.05897
											0.26473											0.68356																						0.26414
											0.18269																																	0.23296
											0.20055																																	0.079752
											0.61315																																	0.31262
											0.26207																																	0.47976
											0.5059																																	0.47757
											0.5621																																	-0.29867
											0.52427																																	-0.12547
											0.54354																																	-0.41435
											0.75736																																	-0.4403
[truncated: 14 more columns]

## Sheet: Figure 5
Figure 5b							Figure 5c							Figure 5d							Figure 5e							Figure 5f							Figure 5g							Figure 5h							Figure 5i
mtSHR CHD	mtSHR HFD	mtF344 CHD	mtF344 HFD	mtBN CHD	mtBN HFD		mtSHR CHD	mtSHR HFD	mtF344 CHD	mtF344 HFD	mtBN CHD	mtBN HFD		mtSHR CHD	mtSHR HFD	mtF344 CHD	mtF344 HFD	mtBN CHD	mtBN HFD		mtSHR CHD	mtSHR HFD	mtF344 CHD	mtF344 HFD	mtBN CHD	mtBN HFD		mtSHR CHD	mtSHR HFD	mtF344 CHD	mtF344 HFD	mtBN CHD	mtBN HFD		mtSHR CHD	mtSHR HFD	mtF344 CHD	mtF344 HFD	mtBN CHD	mtBN HFD		mtSHR CHD	mtSHR HFD	mtF344 CHD	mtF344 HFD	mtBN CHD	mtBN HFD		mtSHR CHD
437.21	858.999	570.554	807.218	421.437	579.255		886.648	1294.94	1018.85	1155.82	838.441	827.573		2100.14	2705.28	1772.83	2079.33	1915.12	1675.68		870.535	596.094	774.767	701.795	1011.45	480.981		1623.21	1295.83	1365.62	1363.03	2950.9	1263.88		2200.25	1710.25	1390.03	2061.51	3308.7	1776.46		137	109	74	80	128	112		36
519.919	620.399	580.506	957.667	536.835	609.755		903.314	897.104	1020.77	1309.38	940.012	947.934		1995.2	1888.33	1695.34	2326.59	2128.85	2007.14		1041.6	646.173	663.383	854.382	1192.36	665.449		1884.24	1306.3	1069.93	1540.7	3308.7	1776.46		2611.18	1757.83	2905.37	2577.18	2168.29	2473.29		121	110	66	78	126	102		39
446.7	683.777	520.898	757.859	467.332	858.543		872.481	1004.37	956.671	1066.8	847.558	1237.02		1966.63	2152.13	1864.93	1893.92	1906.74	2491.31		722.543	1144.6	1120.42	1031.16	855.363	921.897		1413.83	2183.54	2144.8	1890.94	2168.29	2473.29		1737.87	2922.09	3221.39	3128.48	2770.05	2458.17		125	114	95	78	125	112		23
472.202	693.853	583.641	855.964	362.329	667.511		874.861	989.788	1021.66	1269.17	675.77	990.974		1961.56	2215.62	2030.64	2104.9	1462.18	1955.69		466.529	1071.92	1142.52	616.871	1153.14	882.944		1046.99	2261.79	2262.97	2416.87	2770.05	2458.17		1349.03	2838.2	2092.27	1589.55	2779.31	3014.49		124	124	99	66	116	101		29
500.562	720.674	509.842	811.499	539.057	648.334		857.076	1002.39	981.987	1083.42	940.192	948.519		1936.53	2064.61	1881.69	1969.5	2023.74	1976.71		827.846	644.745	862.814	542.253	1050.41	1137.4		1848.42	1436.83	1506.45	1218.03	2779.31	3014.49		2432	1790.06	2092.16	1152.61	2193.86	2229.97		126	106	92	82	115	97		32
463.741	726.13	475.816	814.793	447.661	641.03		826.272	1069.51	858.154	1106.79	821.32	895.286		1860.46	2213.43	1601.2	1894.08	1828.91	1896.38		1489.24	756.799	914.451	535.948	839.919	858.073		3087.6	1677.69	1494.16	973.313	2193.86	2229.97		4064.9	2144.12	2236.82	1363.97	2819.88	2111.62		125	107	87	71	123	108		32
412.881	662.829	693.427	535.393	427.483	683.292		752.638	931.733	1196.97	783.807	777.273	994.362		1660.1	1958.75	2238.92	1261.37	1808.91	2036.7		775.664	1205.16	956.803	299.798	1112.82	740.439		1428.69	2651.67	1635.06	955.434	2819.88	2111.62		2038.24	3614.62	2254.4	785.115	3324.21	2117.53		121	110	87	61	133	112		43
370.656	670.529	454.924	707.713	565.648	728.983		760.358	966.943	800.43	989.033	944.034	1097.78		1805.8	2051.56	1554.93	1595.04	2111.01	2243.89		904.161	1108.65	966.397	617.692	767.435	785.159		1682.42	2460.66	1724.05	612.025	3324.21	2117.53		2440.84	3352.88	1793.21	1647.7	1922.86	4195.39		137	113	94	61	124	105		45
534.511	643.558	381.907	577.894	574.322	700.7		976.962	902.65	739.57	849.877	939.37	988.628		2159.09	1923.18	1312.4	1581.71	2115	2044.99		728.343	1103.49	741.109	561.992	861.745			1382.14	2068.64	1305.61	1286.96	1922.86	4195.39		1942.79	2758.83	1362.77	1348.82	2083.49			121	106	77	86	125	104		41
531.445	508.411	467.315	769.247	487.252			1042.67	724.304	776.708	1091.15	966.634			2362.12	1494.34	1439.4	1856.01	2161.79			848.283	754.603	491.432					1579.59	1117.53	993.074	1078.83	2083.49			2282.5	1569.75						127	132	85	70	124	107		44
434.817	478.126						852.843	782.856						2196.04	1815.83						1177.2	1200.12						2117.36	2396.34						3093.92	3559.3						157	129						46
493.239	557.782						1044.67	937.518						2557.44	2149.45						1319.07	1059.78						2445.55	2178.98						3451.98	3127.84						145	128						41
531.51	459.558						972.813	916.378						2448.39	2090.83						1207.93	1418.86						2263.91	2714.32						3146.89	3669.6						152	140						39
392.885	478.426						725.71	885.329						1698.34	2127.97						1149.26	1145.72						1980.04	2198.28						2933.51	3190.6						134	125						48
377.04	602.459						762.808	1077.58						1869.52	2422.43						1262.85	1539						2233.15	2935.51						3006.29	3888.05						145	107						35
358.883	685.696						682.865	1016.22						1712.52	2104.26						1412.84	1147.47						2711.76	2136.66						3867.77	3052.19						151	118						43
438.029	559.738						808.737	939.778						1967.37	2048.71						1348.96	1101.33						2407.88	2143.98						3577.71	3255.56						143	116						49
418.159	478.312						766.281	817.692						1819.69	1768.53						1220.34	1168.41						2153.63	2151.06						3279.97	3119.13						137	116						52
454.113	646.852						862.698	950.902						2113.51	2053.61						1041.17	1512.84						2012.79	2864.28						2849.26	4213.93						145	80						42
560.912	810.609						952.405	1123.62						1845.6	2020.2						790.627	1037.22						3031.57	3100.61						4140.6	4418.79						94	80						37
713.092	716.815						1142.61	976.655						2203.68	1758.92						569.913	979.365						1332.09	2095.56						1740.63	2649.4						93	81						28
489.818	796.492						926.514	1070.88						1682.68	1942.32						500.497	722.615						982.445	1999.89						1332.44	2647.84						82	84						34
482.218	784.501						831.137	1077.17						1446.26	1982.82						603.347	509.67						987.3	1389.78						1328.37	1696.76						74	51						35
528.894	630.128						949.293	1027.4						1586.82	1551.9						567.175	598.275						1049.63	976.454						1496.31	1218.03						67	62						43
600.336	564.313						1015.39	852.228						1840.37	1384.31						292.472	365.969						1278.66	1288.82						1610.45	1576.26						81	60						26
647.782	715.459						1108.47	941.725						2158.76	1507.53						960.379	865.074						648.382	840.82						806.267	1057.02						95	61						24
607.611	742.464						1005.93	975.212						1913.3	1574.7						689.153	474.846						1798.74	1589.42						2580.17	2136.45						90	87						43
560.501	923.051						942.599	1278.7						1876.97	2395.24						1066.22	640.373						1291.04	977.028						1692.73	1135.46						99	90						31
542.619	980.464						907.889	1284.5						1867.15	2439.02						527.149	998.099						1749.13	1367.43						2466.87	1841.78						106							41
																												993.46	2218.68						1389.56	2946.19													40
[truncated: 5 more columns]

## Sheet: Figure 6
Figure 6a									Figure 6b								Figure 6c								Figure 6d			Figure 6e
CHD				HFD					CHD				HFD				Liver				Heart					-log10(p-value)		Liver				Heart - mtF344/mtSHR				Heart - F344/mtSHR
all proteins	Mito-proteins	OXPHOS		all proteins	Mito-proteins	OXPHOS			all proteins	Mito-proteins	OXPHOS		all proteins	Mito-proteins	OXPHOS			CHD	HFD			CHD	HFD		Ribosomal Small Subunit Biogenesis	5			CHD	HFD			CHD	HFD			CHD
0.154907	-0.16309	0.034276		0.066482	0.179683	-0.07151			-0.0348	0.077286	-0.04884		-0.25743	-0.15512	-0.06186		Ndufs8	0.034276	-0.07151		Ndufa1	-0.10065	-0.1206		Lipid Biosynthetic Process	5		Mrps2	-0.06983	-0.17273		Mrps2	-0.35586	-0.22152		Mrps2	-0.36653
0.095395	0.249511	-0.23387		-0.12018	0.13721	0.038536			0.109517	-0.0255	0.04831		-0.2408	-0.2009	-0.08246		Ndufb8	-0.23387	0.038536		Ndufa2	-0.03249	-0.03884		Ribosome Assembly	6		Mrps5	-0.13224	0.005346		Mrps5	-0.22934	-0.39116		Mrps5	-0.30679
-0.29615	0.021971	-0.20725		0.174069	-0.06472	0.012933			0.52429	-0.26785	0.630626		-0.36602	0.099261	-0.16085		Ndufb9	-0.20725	0.012933		Ndufa5	-0.05918	-0.03983		Gene Expression	15		Mrps6	-0.54062	-0.27112		Mrps6	-0.26173	-0.14945		Mrps6	-0.37443
-0.19063	-0.11183	-0.5823		-0.57875	-0.10801	0.269593			0.922969	0.403534	-0.05231		-0.25882	-0.09658	-0.13807		Ndufa13	-0.14606	0.010617		Ndufa6	0.028047	-0.07444		Peptide Biosynthetic Process	21		Mrps7	0.297565	-1.00674		Mrps7	0.000398	-0.27711		Mrps7	-0.35459
0.20387	0.039197	0.096784		-0.0435	-0.10306	0.136592			-0.55521	-0.28308	0.025761		-0.01596	-0.12233	0.048984		Ndufs3	-0.02714	-0.02632		Ndufa9	0.001639	-0.08983		Macromolecule Biosynthetic Process	21		Mrps9	0.087096	0.002922		Mrps9	-0.15436	-0.27348		Mrps9	-0.53631
0.11202	-0.23575	-0.48448		0.006493	0.149706	-0.19078			0.055347	-0.15436	0.027707		-0.07044	0.024952	-0.05892		Ndufb7	-0.07656	-0.10599		Ndufa10	0.022295	-0.06363		Translation	44		Mrps10	-0.00841	-0.27836		Mrps10	-0.26701	-0.13333		Mrps10	-0.43677
-0.16309	0.087096	-0.14606		0.179683	0.002922	0.010617			-0.15091	0.008249	-0.03013		1.20097	0.000342	0.085765		Ndufa2	0.255514	-0.07637		Ndufa11	-0.26324	0.019028		Mitochondrial Gene Expression	47		Mrps11	-0.94218	0.474876		Mrps11	-0.40317	-0.12858		Mrps11	-0.4857
0.404891	0.499448	-0.22637		0.066658	0.21827	-0.09117			-0.11387	-0.08015	0.002276		0.00709	-0.32069	-0.13922		Ndufb6	-0.30003	0.025659		Ndufa12	-0.02189	-0.04453		Mitochondrial Translation	52		Mrps15	-0.89923	0.888994		Mrps12	-0.12014	-0.35106		Mrps12	-0.40185
-0.70901	-0.31816	-0.02714		0.240231	-0.11897	-0.02632			0.035459	0.093488	0.035311		0.049237	-0.05807	-0.03702		Ndufb10	0.130552	-0.01881		Ndufa13	0.002276	-0.01461					Mrps18b	0.077068	-0.54094		Mrps14	-0.21004	-0.34644		Mrps14	-0.40811
-0.00892	0.022214	-0.11697		-0.08794	0.038832	-0.11094			0.169609	-0.04884	-0.01312		-0.15512	0.048096	-0.11725		Ndufa6	0.051278	-0.01606		Ndufb5	-0.06452	-0.02617					Mrps22	-0.65981	-0.08035		Mrps15	-0.14033	-0.40351		Mrps15	-0.37517
-0.05389	0.034276	-0.07656		-0.00993	-0.07151	-0.10599			0.026508	-0.03366	0.008822		0.020701	-0.02695	0.015814		Ndufb5	0.096947	0.069758		Ndufb6	-0.03859	0.011769					Mrps23	-0.02682	-0.15603		Mrps16	-0.2888	-0.41438		Mrps16	-0.37668
-0.54974	0.305894	0.255514		0.398311	0.211576	-0.07637			0.077286	-0.01569	-0.04317		0.384823	-0.19195	0.031894		Ndufb11	-0.0143	-0.20612		Ndufb7	-0.04317	-0.05325					Mrps25	-0.00578	0.209045		Mrps17	-0.34858	-0.31842		Mrps17	-0.2607
-0.298	-0.00961	0.251032		0.416594	-0.25196	-0.06747			-0.08223	0.068611	-0.03249		-0.2009	0.003251	0.018761		Ndufa12	-0.11161	0.023342		Ndufb8	0.04831	0.002526					Mrps26	0.36849	0.119258		Mrps18b	-0.35868	-0.31805		Mrps18b	-0.33257
0.249511	0.036698	-0.30003		0.13721	-0.05392	0.025659			0.021729	-0.01314	0.052422		0.099261	-0.08118	0.043948		Ndufv2	0.242493	-0.08154		Ndufb9	-0.05231	-0.02712					Mrps27	-0.25607	-0.08022		Mrps21	-0.69942	-0.33492		Mrps21	-0.43156
0.157739	-0.15599	0.130552		-0.1031	0.133368	-0.01881			-0.13534	0.392352	-0.03859		-0.09658	-0.056	-0.07297		Ndufa10	0.042165	-0.09594		Ndufb10	-0.02744	-0.05212					Mrps28	-0.27073	0.166405		Mrps22	-0.16568	-0.36696		Mrps22	-0.29633
-0.0137	0.197462	0.051278		-0.05277	0.229373	-0.01606			-0.14554	0.117399	-0.02744		-0.12233	-0.08207	-0.04212		Ndufa9	-0.04496	0.055473		Ndufb11	-0.13065	-0.00887					Mrps31	-0.23575	0.149706		Mrps23	-0.29483	-0.27524		Mrps23	-0.36915
0.378349	0.3777	0.096947		-0.38216	0.128757	0.069758			0.081948	0.011086	0.028047		-0.06008	-0.09559	-0.09329		Ndufc2	-0.08406	-0.01637		Ndufc2	-0.03469	-0.07078					Mrps33	0.195588	-0.08586		Mrps25	-0.2981	-0.15992		Mrps25	-0.49004
0.978115	0.125201	0.260016		-0.04935	-0.02659	-0.02636			0.204863	0.021021	-0.06452		0.024952	-0.05327	-0.05766		Ndufs7	-0.08674	-0.04512		Ndufs1	-0.0272	-0.07375					Mrps34	0.038596	-0.11028		Mrps26	-0.07801	-0.27645		Mrps26	-0.41056
0.888147	0.019998	-0.0143		-0.1557	0.067301	-0.20612			0.006475	0.024947	0.208455		0.000342	-0.06942	-0.05808		Ndufs4	0.032444	-0.15184		Ndufs2	0.01571	-0.07735					Mrps35	-0.4674	-0.01922		Mrps27	-0.12309	-0.19383		Mrps27	-0.25515
0.013699	0.254314	-0.11161		0.137264	0.081504	0.023342			0.093909	-0.03772	-0.13065		-0.03849	0.180286	-0.20821		Ndufv1	0.058189	-0.01115		Ndufs3	-0.01312	-0.05205					Mrpl1	0.619918	0.125415		Mrps28	-0.08106	-0.31495		Mrps28	-0.43371
0.037055	0.052368	0.132863		-0.09903	-0.03276	0.009128			0.209421	-0.07134	-0.02189		-0.02096	-0.05162	0.208566		Ndufa5	0.037759	-0.09577		Ndufs4	-0.16969	-0.04868					Mrpl2	1.26965	0.522766		Mrps31	-0.28308	-0.26795		Mrps31	-0.37781
0.048893	0.192268	-1.75159		-0.00484	0.039378	-0.08764			-0.80844	-0.07674	-0.10065		-0.07876	-0.02885	0.140494		Ndufs2	0.050294	0.091588		Ndufs7	-0.07447	-0.02818					Mrpl3	1.1426	0.008056		Mrps33	-0.22987	-0.46413		Mrps33	-0.8223
0.080473	-0.74469	0.092787		-0.25016	0.419312	0.034317			-0.11535	0.012378	0.021916		-0.32069	0.549216	-0.11272		Ndufs1	0.161454	-0.0017		Ndufs8	-0.04884	-0.0021					Mrpl4	1.1728	-0.8163		Mrps34	-0.15551	-0.37421		Mrps34	-0.32591
-1.11944	-0.23387	0.330488		-0.33006	0.038536	-0.10878			0.060452	0.174902	0.123389		-0.05807	-0.04665	-0.02229		Ndufv3	0.485929	-0.23843		Ndufv1	-0.00947	-0.05197					Mrpl10	-0.32362	0.973691		Mrps35	-0.13416	-0.32274		Mrps35	-0.45319
0.0456	-0.02386	0.146293		-0.28219	0.029962	-0.1541			0.430026	0.04831	0.063642		0.035859	0.013744	-0.01461		Ndufa11	-0.59834	-0.3315		Ndufv2	-0.11146	-0.04556					Mrpl11	0.146116	0.056866		Mrpl1	0.217581	0.029379		Mrpl1	0.087059
-0.10143	0.126891	0.151166		0.123226	0.100047	0.042257			-0.0643	-0.69942	0.037455		0.024173	-0.11847	-0.1587		Sdhb	0.193768	0.026958		Ndufv3	-0.12687	-0.07668					Mrpl12	0.73211	0.191078		Mrpl3	0.242031	0.14126		Mrpl3	0.366642
-0.06672	-0.20725	0.242493		0.047202	0.012933	-0.08154			-0.05622	-0.21004	0.011702		0.038112	-0.0152	-0.1206		Sdhc	0.023142	0.046902		Sdha	0.033524	-0.03787					Mrpl13	0.635869	-0.22928		Mrpl4	0.359983	0.25202		Mrpl4	0.318782
0.152279	-0.56348	0.084418		-0.15048	-0.57568	-0.05076			-0.12781	0.056924	0.138248		-0.00104	0.042139	-0.06363		Sdha	0.08761	-0.02112		Sdhb	0.045409	-0.12354					Mrpl14	0.994754	0.515988		Mrpl9	0.341713	0.255919		Mrpl9	0.320839
0.138292	-0.08971	0.328683		-0.16282	-0.20514	0.126709			0.014243	0.107756	0.017932		0.424132	-0.06707	0.019028		Cyc1	-0.22637	-0.09117		Sdhc	-0.0173	-0.09709					Mrpl16	0.658679	0.818761		Mrpl10	0.204567	0.276515		Mrpl10	0.127777
0.723238	-0.5823	0.193768		-0.16426	0.269593	0.026958			0.298937	0.630626	0.251148		-0.32305	-0.03073	-0.04453		Uqcrfs1	0.084418	-0.05076		Sdhd	-0.27147	-0.06309					Mrpl17	0.485791	-0.13682		Mrpl11	0.451185	0.311412		Mrpl11	1.13552
0.095793	0.354165	0.125655		-0.71028	0.363286	-0.04483			0.182862	-0.05231	-0.11146		0.58899	-0.08212	-0.03884		Uqcrc2	0.20358	-0.0108		Cyc1	0.035311	-0.11272					Mrpl18	-0.56348	-0.57568		Mrpl12	0.078811	0.04411		Mrpl12	0.121674
0.060229	0.05499	-0.0541		-0.07744	0.024309	-0.06808			0.011968	0.296031	-0.01576		-0.1037	-0.19118	-0.05023		Uqcrh	0.238592	-0.28219		Uqcrc1	0.033283	-0.00707					Mrpl19	0.709996	0.406388		Mrpl13	0.341702	0.313265		Mrpl13	0.32023
0.145202	0.163116	0.20358		-0.04104	-0.03201	-0.0108			-0.44901	0.382471	0.063187		0.048096	0.007682	-0.03983		Uqcrc1	0.181947	-0.02638		Uqcrc2	0.055491	-0.12693					Mrpl21	0.772454	0.46848		Mrpl14	0.449453	0.347412		Mrpl14	0.518086
0.33367	0.188928	-0.37369		-0.08864	-0.32099	0.179852			0.051073	-0.02566	0.045409		-0.02695	-0.10508	-0.07444		Uqcrq	0.436037	-0.08395		Uqcrfs1	-0.01576	-0.11646					Mrpl22	-0.45125	0.60591		Mrpl16	0.465692	0.357089		Mrpl16	0.365644
-0.40486	0.059221	-0.05626		-0.25085	0.127768	-0.05069			-0.07359	0.025761	-0.06008		-0.19195	-0.12288	-0.08983		Ndufa4	-0.5823	0.269593		Uqcrh	-0.06711	-0.119					Mrpl23	1.22726	1.02423		Mrpl17	0.383902	0.078588		Mrpl17	0.307991
-0.07527	-0.20721	0.050403		-0.01038	-0.80647	0.042376			-0.08576	-0.13769	0.010729		0.003251	0.009886	-0.05212		Cox7a2l	0.251032	-0.06747		Uqcrq	0.024319	-0.12551					Mrpl28	0.508477	-0.04955		Mrpl18	0.382471	0.185934		Mrpl18	0.33803
0.316285	0.161561	-0.13218		-0.33748	-0.04909	0.228425			-0.1775	-0.07156	0.055491		-0.08118	-0.17229	-0.00887		Cox4i1	0.092787	0.034317		Cox4i1	0.037455	0.015814					Mrpl32	-0.34397	0.861032		Mrpl19	0.615309	0.399458		Mrpl19	0.271038
-0.08383	-0.3173	-1.4572		0.032484	0.003755	0.860389			-0.58545	-0.04065	-0.00475		-0.056	-0.10441	0.679765		Cox5a	0.330488	-0.10878		Cox5a	0.011702	0.031894					Mrpl34	0.796063	0.056523		Mrpl20	-0.07674	0.331384		Mrpl20	0.657981
0.621072	-1.09142	0.109383		0.099747	-0.91756	0.046519			-0.1593	0.646022	-0.09062		-0.08207	-0.05559	-0.02617		Cox5b	0.146293	-0.1541		Cox5b	0.138248	0.018761					Mrpl37	0.944419	0.082246		Mrpl21	0.156104	0.08987		Mrpl21	0.19388
-0.91674	0.162653	0.042165		-0.22467	-0.04687	-0.09594			0.058703	-0.01437	0.046572		-0.09559	-0.08178	0.011769		Cox7a2	-0.37369	0.179852		Cox6a1	0.063642	0.043948					Mrpl39	0.587841	0.636981		Mrpl22	0.477205	0.321218		Mrpl22	0.265252
-0.06321	0.245633	-0.04496		-0.04371	-0.02926	0.055473			-0.2874	-0.34784	-0.61843		-0.05327	-0.02721	-0.05325		Cox7c	-0.13218	0.228425		Cox6a2	0.123389	-0.07297					Mrpl40	0.722267	-0.39794		Mrpl23	0.429229	0.277576		Mrpl23	0.321944
0.101152	0.662398	0.238592		0.058569	0.246259	-0.28219			-0.68571	-0.06774	0.010814		-0.06942	-0.01376	0.002526		Atp5j2	0.096784	0.136592		Cox6b1	-0.03013	-0.04212					Mrpl41	0.640757	0.447605		Mrpl24	0.437913	-0.14512		Mrpl24	0.211986
-0.88266	0.096784	-0.08406		0.056516	0.136592	-0.01637			-0.05788	1.11427	0.01716		0.180286	0.014605	-0.02712		Atp5b	0.132863	0.009128		Cox7a2	-0.00475	-0.05766					Mrpl43	-1.25007	0.079644		Mrpl27	0.436026	0.401915		Mrpl27	0.010206
0.351331	-0.14457	-0.08674		0.141359	-0.2411	-0.04512			0.061727	-0.15606	0.022295		-0.05162	0.00254	-0.07078		Atp5a1	0.151166	0.042257		Cox7a2l	0.052422	-0.05808					Mrpl44	0.541745	0.520147		Mrpl28	0.53026	0.29046		Mrpl28	0.317799
-0.00012	-0.01265	0.032444		-0.07387	-0.0566	-0.15184			-0.0756	-0.02361	0.001639		-0.02885	0.00383	-0.07375		Atp5j	0.328683	0.126709		Cox7b	-0.61843	-0.20821					Mrpl45	-0.41787	1.4712		Mrps30	0.37009	-0.00646		Mrps30	0.389465
0.080956	-0.42237	0.058189		-0.10372	-0.28135	-0.01115			-0.23033	0.801771	-0.06711		0.064522	-0.04432	-0.07735		Atp5e	0.125655	-0.04483		Cox7c	0.010814	0.208566					Mrpl46	-0.02691	0.489542		Mrpl30	0.38507	0.478797		Mrpl30	0.291683
0.121465	-0.48448	0.037759		-0.02035	-0.19078	-0.09577			0.52239	0.070399	-0.03469		0.549216	-0.04777	-0.05205		Atp5h	-0.0541	-0.06808		Ndufa4	0.025761	-0.05023					Mrpl49	0.621831	0.369779		Mrpl32	0.274146	0.153263		Mrpl32	0.706493
-1.27162	-0.09083	0.050294		-1.46019	0.108303	0.091588			0.163991	0.009758	-0.07447		-0.04792	-0.00561	-0.04868		Atp5d	-0.05626	-0.05069		Atp5a1	0.017932	-0.06186					Mrpl50	0.832081	0.221562		Mrpl33	0.098592	0.981057		Mrpl33	0.264581
-0.26064	-0.14606	0.023142		-0.20313	0.010617	0.046902			0.080098	-0.01759	-0.16969		-0.04665	-0.00059	-0.02818		Atp5c1	0.050403	0.042376		Atp5b	0.021916	-0.08246					Mrpl51	-0.06143	0.293319		Mrpl34	0.665956	0.351075		Mrpl34	-0.27889
0.090875	-1.31839	0.161454		-0.33617	-0.76325	-0.0017			-0.10888	0.027707	-0.00947		1.17786	-0.03996	-0.0021		Atp5o	0.109383	0.046519		Atp5c1	0.046572	-0.16085					Mrpl55	0.016264	0.467125		Mrpl37	0.634361	0.701976		Mrpl37	0.441176
0.378539	-0.09834	0.181947		-0.30558	0.129999	-0.02638			-0.00223	0.124667	-0.05918		0.013744	-0.05241	-0.05197		Atp5l	0.371181	0.224509		Atp5d	-0.09062	-0.13807									Mrpl38	0.280475	0.352257		Mrpl38	0.432391
-0.45254	0.016264	-1.88376		0.143809	0.467125	0.19123			-0.00183	0.001591	0.01571		-0.11847	-0.00461	-0.04556						Atp5e	-0.06008	0.048984									Mrpl39	0.382214	0.238046		Mrpl39	0.369852
0.101187	0.619918	0.485929		-0.29526	0.125415	-0.23843			0.038122	-0.18568	-0.0173		-0.0152	0.013084	-0.07668						Atp5h	0.010729	-0.05892									Mrpl40	0.395674	0.346686		Mrpl40	0.378273
0.083038	-0.14339	0.371181		-0.21819	0.088723	0.224509			0.049128	-0.04741	-0.0272		0.042139	-0.03188	-0.12354						Atp5j	0.063187	0.085765									Mrpl41	0.264408	0.290427		Mrpl41	0.41635
-0.12691	0.254302	0.436037		-0.04423	-0.26213	-0.08395			0.025088	0.298896	0.033283		-0.06707	0.076266	-0.09709						Atp5j2	0.027707	-0.13922									Mrpl43	0.891793	0.499085		Mrpl43	-0.92041
0.073937	-0.22637	-0.59834		0.058567	-0.09117	-0.3315			0.08393	0.056499	-0.27147		-0.03272	-0.11169	-0.06309						Atp5l	0.114687	-0.03702									Mrpl44	0.276628	0.465239		Mrpl44	0.16785
0.114896	0.394141	0.08761		-0.27972	0.190902	-0.02112			0.061387	-0.30914	-0.12687		-0.16784	-0.02301	-0.03787						Atp5o	0.01716	-0.11725									Mrpl45	0.339432	0.168394		Mrpl45	0.452122
-0.44534	-0.02714			-0.68392	-0.02632				0.059985	-0.03013	0.114687		-0.03493	0.025265	-0.11646																	Mrpl46	0.238376	0.426648		Mrpl46	0.31775
-0.12482	0.252292			0.184091	0.06298				0.156362	-0.12384	0.024319		-0.02275	-0.1759	-0.12693																	Mrpl47	0.113784	0.291746		Mrpl47	0.345274
0.070274	0.102246			0.063174	-0.01846				0.135888	0.063944	-0.26324		-0.03073	0.005509	-0.119																	Mrpl48	0.063944	-0.1991		Mrpl48	0.155603
0.314557	0.020847			-0.28698	0.018168				-0.0075	0.002276	0.033524		-0.08212	-0.06186	-0.00707																	Mrpl49	0.187525	0.184194		Mrpl49	0.327201
-0.55349	-0.02682			0.818261	-0.15603				0.014165	-0.13811	0.226628		-0.19118	-0.08246	-0.12551																	Mrpl50	0.296645	0.326261		Mrpl50	0.338153
-0.10874	0.024017			-0.24489	0.132011				0.063917	-0.13398	0.130739		0.007682	-0.16085																		Mrpl53	0.296031	0.206372		Mrpl53	0.270124
0.173448	0.508477			-0.12096	-0.04955				0.004106	0.418649	0.044742		-0.10508	-0.13807																		Mrpl54	0.801771	1.02757		Mrpl54	0.382281
-0.04408	0.105271			-0.12784	0.104859				-0.1611	0.217581	0.128324		-0.12288	0.048984																		Mrpl55	0.418649	-0.38814		Mrpl55	0.45751
0.217432	1.28939			-0.00354	-0.07081				0.124222	0.066517	-0.03712		0.35802	-0.05892
0.174293	-0.80337			-0.24736	-0.55935				-0.01181	-0.51466	0.035352		-0.16915	0.085765
0.128165	-0.11697			-0.06085	-0.11094				-0.6133	0.035311	0.039437		0.553196	-0.13922
0.825818	-0.07656			0.018778	-0.10599				-0.01053	-0.24696	0.093737		0.090012	-0.03702
0.439957	0.623467			0.230822	0.502331				0.060518	-0.01312	-0.13668		0.134393	-0.11725
0.041539	0.171837			0.037039	0.163109				0.174472	-0.35606	-0.05169		-0.03418	-0.04966
-0.38816	0.205096			0.116306	-0.0726				-0.18852	-0.16318	-0.00962		0.520199	-0.16508
-0.42743	0.772454			-0.03457	0.46848				0.104215	-0.07407	0.002924		0.04087	-0.05599
0.208092	-0.06419			-0.10451	0.003146				0.125243	-0.29483			0.185523	0.044785
-0.05681	0.269013			0.160523	0.105271				-0.14441	0.002797			-0.05534	0.005871
0.778677	-0.06143			0.043269	0.293319				0.011563	0.043366			0.125769	-0.00012
0.188944	0.0856			-0.2132	-0.04593				0.103568	0.53026			0.113954	-0.07725
0.30357	0.075263			-0.22182	-0.06209				0.063575	0.155478			-0.70385	-0.09296
-1.07299	0.084833			-1.81048	0.326898				-0.06112	0.093165			-0.0171	-0.10344
0.122998	0.255514			-0.56587	-0.07637				0.045042	-0.22013			0.045993	-0.22984
-0.27765	-0.00323			-0.2521	0.032954				-0.05871	0.008822			0.034203	0.633354
0.064168	-0.03203			0.034859	0.024234				-0.81955	-0.04317			0.011079	-0.01755
0.375977	-0.36868			0.221001	-0.13476				0.04231	-0.06717			0.030246	-0.04244
0.049819	0.267729			-0.04561	0.110943				-0.15754	-0.16306			-0.05386	-0.14703
-0.28654	0.023982			0.506135	0.155119				-0.16738	-0.11131			-0.17457	-0.04502
0.03615	-0.54364			0.045965	0.1274				-0.11707	0.156104			0.157478	-0.01458
-0.11426	0.150555			0.374587	-0.0105				0.047191	0.050417			-0.13241	0.354109
-0.42205	0.424075			0.358433	0.127468				0.010688	0.119053			0.058896	-0.22339
-0.18183	0.311058			-0.22379	-0.36112				0.070092	-0.05589			-0.15935	-0.0277
0.12102	0.104651			-0.00667	0.031984				-0.0262	-0.16177			0.172946	-0.0066
-0.03937	0.099584			-0.1232	0.025706				-0.28446	-0.12014			-0.03746	-0.76796
-0.48639	0.248649			0.262841	-0.06607				-0.0032	-0.21553			0.009886	-0.20558
-0.93949	-1.25007			-0.00415	0.079644				0.031917	0.093501			0.058046	-0.06247
-0.32256	0.73211			-0.03568	0.191078				-0.07161	0.015484			0.046062	0.17284
0.430368	0.068321			-0.44267	-0.02138				-0.03831	-0.03249			0.368318	-0.40778
0.320798	-0.06983			0.213149	-0.17273				0.147807	0.050365			-0.01245	0.003107
-0.11527	0.982924			0.078168	-0.18824				0.011645	-0.0556			-0.04589	0.089863
0.050787	0.832081			-0.02353	0.221562				0.326385	0.01983			-0.03575	-0.03496
0.107084	-0.02263			0.019497	0.070452				0.004841	-0.1196			0.025492	-0.01355
0.129637	-0.13224			-0.18715	0.005346				0.216521	-0.34858			0.038703	-0.05703
-0.16468	0.638427			0.060815	0.20684				-0.10664	0.133339			-0.17229	0.046306
0.156378	0.251032			-0.18237	-0.06747				0.04499	-0.017			0.122999	0.130117
0.057672	0.05706			0.121384	-0.07185				0.019091	0.436026			0.787925	-0.05976
-0.04344	-0.30003			0.008103	0.025659				0.033835	-0.01141			0.169334	0.094412
-0.28732	0.145282			-0.05598	-0.15417				0.289207	-0.05605			-0.10441	-0.07023
0.262483	-0.94218			0.792367	0.474876				0.056958	-0.16038			0.00846	-0.10287
-0.57158	0.130552			0.142377	-0.01881				1.31305	-2.00824			-0.05748	0.018107
-0.33202	-0.10739			0.283568	0.026346				-0.48744	0.553425			0.13207	0.000539
-0.00711	-0.41787			-0.08554	1.4712				0.348388	-0.02069			-0.04141	0.08694
-0.03167	1.1728			0.016922	-0.8163				0.008894	-0.30104			0.076361	-0.16482
0.191681	0.260819			0.233199	-0.09307				0.090869	-0.21279			0.083968	-0.06461
-0.30749	0.045396			0.372324	0.052163				0.462447	0.001157			-0.05559	-0.101
-0.06771	0.135773			0.045637	-0.01361				-1.60843	0.088607			0.133962	-0.06644
0.196199	-0.01961			0.001556	-0.02335				-0.0244	0.891793			0.09197	-0.04588
0.16544	-0.25607			0.047331	-0.08022				-0.00548	0.078811			0.114549	-0.04008
0.103149	0.051278			-0.03818	-0.01606				0.002819	-0.07688			0.020358	-0.17497
-0.12154	0.255527			0.142192	0.302847				0.116834	-0.35586			-0.08178	0.579404
0.087259	0.709996			-0.10187	0.406388				-0.47642	-0.01487			0.062165	-0.06353
0.141098	0.406144			-0.133	-0.10507				-0.01036	0.296645			-0.0059	0.068462
-0.1994	0.121519			-0.02632	-0.20165				0.039967	0.068087			0.168627	0.054251
-0.46826	0.243585			-0.66457	-0.01068				-0.02976	-0.22934			-0.06388	0.015814
0.289484	-0.35488			-0.44482	-0.19794				-0.91703	0.127311			-0.02721	0.031894
-0.02577	0.096947			0.070793	0.069758				-0.03879	-0.02384			-0.01376	0.018761
0.054801	0.14433			0.104432	0.023888				0.552967	0.052422			0.014605	0.043948
0.278414	0.260016			0.116861	-0.02636				-0.16648	0.102326			0.00254	-0.07297
0.120426	-0.24324			-0.0645	0.040736				-0.02005	-0.03859			0.021633	-0.04212
0.289702	-0.70436			-0.20099	0.221957				0.070324	-0.03224			-0.04369	-0.05766
0.089912	-0.0143			-0.12284	-0.20612				0.163614	-0.17963			0.047729	-0.05808
0.103437	-0.1574			0.117066	0.035403				0.025957	-0.40317			0.002043	-0.20821
-0.12773	0.025708			-0.08649	-0.08969				0.011515	-0.02744			-0.06695	0.208566
0.249103	0.160999			0.669394	-0.1165				-0.16297	0.025937			0.00383	0.140494
0.21002	0.700584			0.07289	0.392209				0.693933	0.339432			-0.0275	-0.01794
0.493075	0.317408			0.269017	-0.1755				-0.74495	0.359983			0.120654	-0.23616
0.060973	-0.10913			0.061459	0.066423				-0.29377	0.044998			-0.05673	0.040375
-0.30185	-0.01033			0.53584	0.12705				0.111244	-0.06688			-0.0516	-0.00171
-0.28864	-0.4674			-0.15097	-0.01922				-0.07603	-0.02735			0.175067	-0.06711
-0.86304	-0.30743			-2.31738	0.184482				-0.15738	0.071475			0.004406	-0.02338
-1.27513	0.089002			-0.18983	-0.07834				0.434203	-0.12309			-0.09438	-0.04535
-0.88976	0.038596			-0.67498	-0.11028				-0.06582	0.028047			0.024512	-0.04106
0.850679	0.261248			-0.98675	0.071904				-0.08034	-0.1729			0.124268	0.003219
-0.06719	-0.77733			-0.15868	0.075916				0.04004	0.615309			1.17922	0.004416
0.391097	0.120108			-0.09262	-0.15539				0.08681	-0.01181			-0.06068	-0.11272
0.235919	0.072727			0.236161	0.053751				0.02489	0.001531			0.064482	-0.06633
0.392017	-0.57869			0.016594	0.036015				0.109199	0.006125			-0.04432	-0.02865
0.723174	0.17131			-0.17401	0.066275				-0.20831	-0.01391			0.027348	0.05828
-0.36527	-0.34397			0.241659	0.861032				0.009011	-0.06452			-0.04777	0.007426
-1.49113	0.609378			1.22537	0.265811				-0.21974	0.016942			-0.00561	-0.49491
0.082007	0.088096			-0.00351	0.071083				0.0368	0.208455			-0.00059	0.030277
0.094761	0.803622			0.171717	0.298898				0.046151	0.107074			-0.03996	0.123464
0.150865	0.075128			0.131909	0.122				0.150636	-0.12099			-0.05241	-0.10006
0.60563	0.067989			-0.89222	0.105122				-0.14034	-0.13065			-0.00461	-0.02642
-0.12725	0.05458			0.531939	0.033353				0.096825	-0.11329			0.007831	-0.02377
-0.61367	0.124252			-0.2792	0.051923				0.388183	0.02034			0.011554	0.130701
0.091707	0.081252			0.006609	-0.06114				-0.05961	-0.2888			0.013084	0.095089
0.04665	-0.01294			0.09878	-1,08311*				-0.09016	0.142552			0.221542	-0.0865
0.165093	0.093116			0.034904	0.109168				-0.6653	-0.05991			-0.09583	-0.09165
0.167713	0.067649			0.032656	0.090344				-0.07409	0.37009			0.160836	-0.07738
-0.52139	0.064308			-0.09031	0.431397				0.006749	-0.13416			-0.03188	-0.0329
-0.38706	0.159266			0.518624	-0.02973				-0.01966	-0.10799			0.205653	-0.19601
0.102952	-0.11161			-0.09896	0.023342				-0.00046	0.098592			0.284642	-0.09152
0.069337	0.145448			-0.07441	0.050022				0.066898	-0.15551			-0.05064	-0.01284
-0.04432	1.27415			0.297737	-0.51546				-0.03952	-0.01674			0.037223	-0.00557
-0.1581	-0.54062			0.064578	-0.27112				-0.08957	-0.72015			-0.04989	-0.00479
-0.01946	-0.16073			0.059029	0.041741				-0.0798	1.17303			0.248156	-0.0007
-0.91202	-0.03824			-0.24533	-0.09955				0.115088	0.513665			-0.18453	-0.23565
0.100556	0.077068			-0.09744	-0.54094				-0.14013	0.07302			0.058829	-0.07802
0.059612	-0.58111			-0.1211	0.215931				-0.09351	-0.04026			0.008328	-0.05582
0.252617	0.050244			0.054945	0.076247				0.007937	0.048264			0.158949	0.440543
0.394613	0.029792			-0.51426	-0.07352				-0.26169	0.274146			-0.00483	-0.05925
-0.88811	-0.18273			0.747827	0.093344				-0.03519	0.039006			-0.10326	-0.16272
0.196649	0.111693			-0.18489	0.099508				-0.81442	-0.04967			0.009185	-0.05874
0.291691	-0.066			0.144025	-0.19712				-0.00425	0.100478			-0.00297	-0.00509
0.172796	0.234677			-0.26168	0.319814				0.090306	-0.05502			-0.0654	-0.49708
-0.18044	0.360263			0.163428	0.072464				3.69e-05	-0.03757			-0.0603	-0.05461
0.392759	0.587841			-0.24615	0.636981				-0.177	0.022068			-0.0409	-0.02025
-0.23285	-0.17277			0.1828	-0.03446				-0.07571	-0.02897			-0.03255	-0.06669
0.052903	0.049217			-0.05872	0.479611				-0.08367	-0.05337			0.2053	9.98e-05
0.516	-0.168			0.092857	-0.18447				-0.19374	-0.02781			-0.01117	-0.01412
-0.88269	-0.18297			-0.0768	0.233992				-0.26246	0.038707			-0.08572	-0.01219
0.022407	0.181565			-0.06617	0.044588				-0.04124	0.18309			-0.01515	-0.06238
-0.28395	-0.19449			-0.04618	-0.01127				-0.09969	-0.08668			0.052602	-0.09172
0.307091	0.213981			-0.2771	0.059546				-0.03101	0.034858			0.071372	-0.29461
0.073785	0.147556			-0.0067	-0.1709				0.09321	-0.14131			0.140753	0.139432
0.242898	0.035904			0.119867	-0.04215				0.039269	-0.02189			0.215869	-0.07755
0.085266	0.014054			0.017289	0.039123				-0.29044	0.088737			0.005418	0.171343
0.148363	-0.50168			0.036518	0.482941				-0.04037	-0.13002			0.175915	-0.36682
0.070289	-0.85765			-0.15839	0.255074				0.126087	-0.02833			-0.06838	0.038525
0.034831	1.5012			-0.11611	-1,58704*				0.03346	-0.26173			0.076266	-0.16383
-0.42012	0.016844			0.921126	0.165232				-0.04659	0.02556			-0.26704	-0.02759
0.151705	0.119213			0.614959	0.053648				0.223868	0.091963			-0.01285	-0.1059
-0.15262	-0.10502			0.159535	-0.0536				0.067952	-0.35868			-0.12627	-0.0879
-1.03449	0.096368			0.249444	0.048388				0.149435	-0.34869			0.118978	-0.32935
0.076755	-0.4921			-0.55036	0.295514				-0.00787	0.022702			-0.04367	-0.183
0.097457	0.030312			0.035193	-0.08107				0.101449	-0.04641			-0.03545	-0.21217
-0.94034	-0.12794			0.077374	0.085804				0.008543	-0.22239			0.112524	0.128244
-0.44186	0.050351			-0.58268	-0.50372				-0.08871	0.027523			-0.1792	0.286828
-0.22506	0.105893			0.090734	0.17523				-0.0255	-0.10065			-0.07613	0.053961
0.097044	0.149434			0.095404	0.080187				0.005985	-0.24029			0.01119	0.005586
-1.04617	-0.37303			0.035641	0.003251				-0.02588	-0.08722			-0.34015	0.385702
-1.25553	-0.65472			-0.37867	0.175339				-0.01433	0.382214			0.192651	0.016177
0.203039	0.128737			-0.01262	-0.0026				0.040066	-0.39999			0.543623	0.078524
0.055495	0.165318			-0.01671	-0.10985				0.441195	-0.02944			0.035328	-0.04186
0.36592	0.031681			-0.05818	-0.00142				-0.0657	0.01884			-0.11169	-0.04705
-0.33846	-0.09455			-0.31841	0.057529				-0.09969	0.157144			-0.02301	0.036326
-0.14199	0.090814			0.114827	0.069362				0.883871	-0.08406			-0.11672	-0.08146
-0.33135	0.112689			-0.16558	-0.04492				0.174587	-0.01218			0.011979	0.111064
-0.12241	-0.15235			0.240831	0.001905				0.184951	-0.39786			0.0941	-0.01677
-0.17913	-0.12106			-0.11603	-0.03255				0.08562	-0.42033			-0.08468	-0.1153
-0.11326	0.515027			0.315075	-0.06043				-0.03922	-0.01183			-0.00734	0.076021
-0.0881	0.006948			-0.02737	-0.02423				-0.03245	0.009302			0.116364	-0.07023
-0.28309	0.237519			0.060475	0.050343				-0.26785	0.174662			0.025265	-0.0558
-0.73165	0.093275			0.620827	-0.11201				0.403534	0.180567			0.020064	-0.05073
0.061873	0.170181			-0.13543	0.028724				-0.28308	0.035314			-0.0139	-0.01815
0.122486	0.149374			0.04993	-0.05082				-0.14657	0.288833			-0.03292	-0.03947
0.603771	0.288371			0.238504	0.080324				-0.12849	0.024321			0.177029	-0.11352
-0.342	0.052958			-0.09392	0.026509				-0.15436	0.017598			0.099908	-0.02041
-0.14398	0.209305			0.114261	-0.19267				-0.0371	-0.19662			0.01072	-0.2156
1.56e-05	0.088418			0.019494	0.036313				-0.19322	-0.02584			-0.05676	-0.02943
0.199785	0.192528			-0.03865	0.019874				0.008249	-0.02953			0.019418	-0.18597
0.046048	-1.36597			0.037331	0.165774				-0.0233	-0.00236			-0.13826	0.022065
0.011342	-0.02821			0.023259	-0.03801				-0.08015	0.042777			-0.21319	-0.08038
-0.30252	0.182233			0.236631	-0.0214				0.173026	0.01299			0.116223	-0.00951
-0.4931	-0.09152			0.300995	-0.08913				0.021465	0.291758			0.032792	-0.17762
-0.82715	0.203212			-0.02672	0.016349				0.012438	0.109457			0.069271	-0.01272
-0.07584	0.231073			-0.15663	0.146738				0.093488	-0.03486			0.003429	-0.09809
0.006382	0.125252			0.054691	0.112404				-0.06313	0.025751			0.016828	-0.04302
0.010683	0.066725			-0.01146	0.079791				-0.16013	0.038784			-0.1759	-0.02307
0.086762	-0.45125			0.067029	0.60591				-0.02607	0.03359			-0.00322	0.043413
0.059901	-0.32362			-0.18787	0.973691				-0.04884	0.03223			0.010043	-0.05974
0.058967	0.154202			0.010523	-0.00691				-0.02579	0.049969			0.026684	0.079899
-0.0152	0.108874			-0.03865	0.091293				-1.02598	0.074704			-0.00369	-0.02229
-0.12181	0.132863			0.018629	0.009128				0.000921	0.050201			0.068154	-0.20085
0.129411	-1.75159			0.124258	-0.08764				0.329912	0.025977			0.07489	0.048917
-0.22371	-0.04865			-0.10445	-0.01065				-0.04352	-0.02134			0.012406	-0.17026
0.048474	0.092787			0.033641	0.034317				-0.03366	-0.03259			-0.03078	-0.04421
0.149128	0.624847			0.03703	0.090318				0.027073	-0.33306			-0.00889	-0.17205
-0.13495	0.330488			-0.0582	-0.10878				0.006315	-0.14325			0.199438	-0.04268
0.036082	-0.07581			-0.01138	-0.00915				0.025567	0.000568			0.465852	-0.10551
0.118999	0.034242			0.052949	-0.07641				-0.16884	1.16396			0.116565	-0.03339
0.034119	0.422878			-0.02453	0.099712				-0.14346	-0.02402			-0.04423	-0.0217
-0.14278	0.179948			0.06871	-0.00828				0.013453	0.039915			0.117236	-0.54783
0.759777	0.025049			-0.38974	-0.05066				0.035738	0.023222			0.034908	-0.05705
0.116766	-0.09703			0.000237	-0.02666				-0.01569	0.00499			0.044391	-0.01482
-0.58768	0.12886			0.100373	-0.04545				0.069201	0.085282			0.18535	0.071102
0.019468	0.146293			0.000974	-0.1541				-0.08431	0.024556			-0.02881	-0.04664
-0.08053	0.275711			-0.1065	-0.02147				0.068611	0.045479			0.005509	0.012977
-0.06857	-0.04979			0.047832	0.018432				0.145736	0.477205			-0.16256	-0.04621
0.021971	-0.37421			-0.06472	-0.00953				-0.01314	0.38507			0.018598	-0.02542
-0.18658	0.461418			0.09884	-0.03172				0.003472	0.204567			-0.01943	-0.03261
0.148167	0.087136			0.321975	0.063894				0.352373	-0.07475			0.060956	-0.01345
-0.21826	0.617435			0.376969	-0.02401				-0.24376	0.040794			-0.01238	-0.014
-0.11183	0.078437			-0.10801	0.065697				-0.05024	0.546352			0.123036	-0.00639
0.312632	0.126868			0.071409	0.011455				0.233105	0.541476			0.032043	-0.10237
-0.00437	0.047193			-0.12746	0.03355				-0.18126	0.021916			0.184876	0.250862
-0.35955	0.022608			-0.24994	0.153475				0.688998	0.123389			0.01228	-0.08649
-0.00123	0.15027			-0.00132	0.118838				-0.00096	0.063642			0.070849	-0.03458
-0.77646	0.151166			1.21152	0.042257				0.056112	-0.08681			0.022513	-0.09271
0.074915	-0.11134			0.222311	0.146163				0.392352	0.037455			-0.04693	-0.07589
0.16472	-1.24535			-0.17372	0.181304				0.164483	0.019574			-0.06186	-0.10853
-0.34428	0.426945			-0.17238	0.038982				0.051844	0.011702			-0.08246	-0.04221
0.255425	0.043677			-0.52991	0.148904				0.117399	-0.00256			-0.16085	-0.00835
0.403268	-0.03448			0.046738	0.076793				0.11397	-0.62632			-0.13807	0.081158
0.340544	0.181071			-0.21831	-0.02509				0.083184	0.036064			0.048984	0.083786
-0.0934	0.115083			0.053353	0.053956				0.022285	-0.01477			-0.09312	-0.03711
-0.43752	0.161353			0.757312	0.043519				0.128723	0.06749			-0.05892	0.035179
0.021925	1.1426			-0.02077	0.008056				0.011086	-0.04845			-0.02886	-0.09276
0.593139	0.096044			0.591546	0.071922				-0.15774	0.138248			0.085765	-0.21282
0.039197	-0.05175			-0.10306	-0.32808				0.122497	0.02984			-0.13922	-0.01784
-0.04632	0.242493			-0.83726	-0.08154				-0.06155	0.04499			-0.03702	-0.01572
-0.23575	-0.00242			0.149706	-0.0067				0.181741	-0.17448			-0.11725	-0.01353
-0.03838	-0.02715			-0.01976	0.006568				0.759946	0.050285			-0.14703	-0.12083
0.328132	-0.11921			0.299205	0.15905				-0.00859	-0.04845			-0.1102	-0.08733
0.087096	0.084418			0.002922	-0.05076				0.021021	0.016575			0.100569	-0.03961
0.016792	-0.03419			0.063947	0.04985				-0.06717	0.035112			0.01638	-0.01461
-0.06979	0.328683			-0.08013	0.126709				-0.447	0.036246			-0.0139	-0.1587
0.499448	0.166296			0.21827	-0.05263				0.024947	0.06918			0.083069	0.018229
0.008517	0.193768			0.053624	0.026958				-0.03772	0.017932			0.01943	-0.22064
-0.31816	0.161631			-0.11897	0.018639				0.229427	-0.05299			0.068813	0.028544
0.540466	-0.02587			-0.06835	0.118362				-0.20399	0.251148			-0.03661	0.096288
-0.1967	-0.00216			-0.04567	0.296584				0.189983	0.028176			-0.09639	-0.0084
-0.13899	0.005982			0.024975	-0.01918				0.019155	-0.00219			-0.04966	0.28874
-0.0593	-0.11586			0.088327	0.054555				-0.07134	-0.00594			-0.16508	-0.02858
-0.12344	-0.09358			-0.71027	-0.30229				-0.07674	0.055053			0.099598	-0.32276
0.022214	0.345217			0.038832	-0.13922				0.012378	0.046471			-0.0258	-0.37671
0.071605	-0.51562			-0.12358	0.150076				0.174902	0.242031			-0.05599	0.033985
-0.27816	0.070912			0.017608	-0.04062				0.107256	-0.00977			0.139111	-0.23252
-0.00103	0.055712			0.09411	-0.05312				-0.11401	0.017562			0.091952	-0.05068
-0.17314	0.10177			-0.05074	0.054839				0.278412	-0.11146			0.797589	-0.04251
0.034276	0.10429			-0.07151	-0.10099				0.00268	0.05269			1.29005	-0.05066
0.128612	0.169398			0.013547	0.094048				0.096076	-0.0215			0.159432	-0.94901
-0.82362	-0.00545			0.054519	-0.151				-0.03141	0.001292			-0.00625	-0.06789
0.164551	0.059842			-0.05491	-0.09337				0.03945	-0.01576			0.067525	-0.11839
0.060584	0.069345			0.109289	-0.08665				-0.16359	0.162178			0.056101	-0.09973
-0.08447	0.125655			0.065232	-0.04483				0.082416	0.063187			0.08007	-0.05795
0.305894	0.022889			0.211576	0.073871				0.115704	0.051604			0.073677	-0.01398
-0.17341	-0.0541			-0.04856	-0.06808				-0.08942	0.045409			-0.09601	-0.32931
-0.00961	0.01554			-0.25196	0.15645				-0.64475	-0.06532			0.120761	0.155011
-0.01713	-0.17099			0.097449	0.18523				-0.22555	-0.0119			0.044785	-0.04943
-0.07432	0.20358			-0.53305	-0.0108				-0.03607	-0.11994			0.005871	0.937142
-0.00296	0.450995			-0.15542	-0.54854				1.20465	-0.09226			-0.00012	0.061626
-0.5507	-0.37369			-0.10773	0.179852				-0.02371	-0.01813			-0.07725	-0.1161
-0.57691	-0.05626			0.286284	-0.05069				-0.0557	-0.9794			-0.09296	-0.14523
-0.10643	0.050403			-0.09799	0.042376				-0.04668	-0.05882			-0.10344	-0.17892
0.012739	-0.01386			-0.24471	0.021036				-0.03782	-0.05972			-0.22984	-0.13153
-0.12943	0.140207			-1.05965	0.001859				0.04831	0.088528			0.147552	-0.17748
0.007256	-0.34207			-0.14636	0.216941				-0.69942	-0.01032			-0.0256	-0.07386
-0.24561	0.066638			-0.59109	-0.02872				-0.21004	-0.01742			-0.19613	0.066588
0.036698	-0.29248			-0.05392	-0.0815				0.056924	-0.05885			-0.24751	0.029379
0.439275	-0.28822			-0.13218	0.004892				0.107756	-0.00338			0.042249	0.276515
-0.15599	-0.08997			0.133368	0.038589				0.630626	-0.0652			-0.06806	0.311412
-0.10338	-0.26818			0.098773	0.021352				-0.05231	-0.06008			-0.00554	0.04411
0.197462	0.063679			0.229373	-0.03001				0.296031	-0.05219			-0.03981	0.313265
0.011919	-0.20419			-0.11662	-0.14701				-0.15854	0.010729			-0.30798	0.347412
0.380922	-0.01195			-0.37156	-0.02443				-0.04707	-0.0091			0.633354	0.357089
-0.16181	0.183526			0.058902	-0.10112				-0.11251	0.055491			-0.01755	0.078588
-0.27157	0.171084			-0.02314	-0.0119				-0.10514	-0.34656			-0.00998	0.185934
-0.1887	0.239206			-0.05432	0.050522				0.382471	-0.00475			-0.04244	0.399458
0.461793	0.400044			-0.07043	0.20495				0.021708	-0.09062			-0.02236	-0.21717
0.607523	0.046786			-0.04939	-0.0089				-0.08421	0.046572			0.028735	0.331384
0.060575	-0.17561			-0.1884	0.069105				0.05514	-0.01835			0.086863	0.08987
-0.23907	0.043055			0.067549	0.031019				0.060774	-0.05375			0.169211	0.321218
-0.08208	-0.45909			-0.02291	0.044689				-0.02566	-0.06			-0.25831	0.277576
0.428468	0.151199			0.107219	0.044041				0.207454	0.040572			-0.03073	-0.14512
0.3777	-0.09713			0.128757	-0.05496				-0.75259	0.027865			0.203799	0.401915
0.427948	-0.0333			-1.1409	-0.21869				-0.00371	-0.01534			0.072061	0.29046
0.102552	0.066454			0.251269	-0.10389				0.026046	0.066561			-0.05978	0.14126
0.125201	-0.36542			-0.02659	0.537748				0.028645	0.051311			0.115843	0.478797
-0.23544	-0.81442			-0.03475	0.122269				0.309121	-0.02648			0.040475	0.153263
-0.75959	-0.27929			0.368269	-0.04931				0.025761	-0.10185			-0.12137	0.981057
-0.14967	0.163873			0.003538	-0.1178				-0.13769	-0.05243			0.028087	0.351075
0.011705	0.034179			-0.08671	-0.14908				-0.03775	0.057285			-0.01251	0.701976
0.2194	0.098395			-0.169	0.045934				-0.11278	-0.0382			0.827593	0.352257
-0.33811	0.155041			-0.29196	0.013365				-0.08243	0.016573			-0.14703	0.238046
0.019998	0.061656			0.067301	0.027996				-0.07156	-0.0319			0.71524	0.25202
0.594478	-0.44125			-0.05119	0.096698				-0.09215	0.029661			0.202327	0.346686
0.291005	-0.12599			-0.00614	-0.07574				0.152521	0.021029			0.091483	0.290427
0.654446	0.102044			0.166673	-0.07329				-0.04065	0.049987			0.264565	0.499085
0.159883	-0.05902			-0.36465	-0.03855				-0.1458	0.036737			0.141268	0.465239
-0.10984	-0.01694			-0.00122	0.054071				-0.06126	-0.2729			0.263503	0.168394
-0.12229	-0.13218			0.126151	0.228425				-0.22342	-0.06139			0.088352	0.426648
-0.79596	0.066724			-0.20843	0.056782				0.151168	0.006985			-0.02315	0.291746
-0.08641	0.722267			0.053191	-0.39794				0.086528	-0.10519			0.166188	-0.1991
-0.67213	-0.25887			0.468915	0.155928				-0.05211	-0.05877			0.214441	0.184194
0.262267	0.158082			-0.48303	0.044497				0.023623	-0.04224			0.031917	0.326261
0.06275	0.005994			-0.07342	0.065842				-0.0928	0.025793			0.132227	0.206372
0.254314	0.030538			0.081504	-0.13993				0.089227	-0.00329			-0.09795	1.02757
-0.17985	0.123224			-0.06472	0.01019				-0.06049	0.035999			-0.05898	-0.38814
0.267548	-0.0049			-0.13867	0.096406				0.103961	-0.05444			0.145315	0.255919
0.018539	-0.10454			-0.86758	-0.00584				0.646022	-0.09311			0.085596	-0.13333
0.052368	0.085908			-0.03276	0.065115				0.217977	0.033059			-0.21533	-0.12858
0.186351	0.063764			-0.03298	-0.14077				-0.03415	-0.03998			0.053796	-0.35106
0.084934	0.298849			0.046577	-0.09972				-0.02327	0.100404			-0.08291	-0.34644
-0.38599	-0.03609			-0.07374	0.179853				0.043214	-0.61843			-0.05907	-0.40351
-0.22942	0.036686			-0.0268	0.022357				0.176244	0.010814			0.139625	-0.41438
0.192268	-0.41425			0.039378	-0.11574				-0.77253	-0.03181			0.137943	-0.31842
0.023117	0.157181			0.316438	0.055095				-0.12978	0.395674			0.091031	0.748176
0.091419	0.108136			-0.02349	0.00198				-0.41256	-0.08963			-0.02876	-0.31805
-0.60111	0.128164			0.080022	0.036952				-0.14562	0.050352			-0.04364	-0.22152
0.133654	-0.00379			-0.07061	-0.01903				-0.01673	0.040354			0.224132	-0.33492
0.431609	-0.00154			-0.0567	-0.02997				-0.19177	-0.05349			-0.02788	-0.36696
-0.13101	-0.13764			0.021843	0.060694				-0.12677	0.027106			0.017285	-0.27524
0.234858	-1.4572			-0.10936	0.860389				-0.42816	0.013216			-0.04858	-0.15992
-0.0357	0.109383			-0.63924	0.046519				0.024153	-0.10828			-0.03263	-0.27645
-0.12897	0.182001			-0.03767	-0.05325				-0.02938	0.051403			-0.01952	-0.19383
-0.26826	-0.36629			0.117412	0.180583				0.126194	-0.04305			0.037821	-0.31495
0.231961	0.04113			0.113152	-0.00998				0.248085	-0.28343			-0.03114	-0.00646
0.190092	-0.15421			-0.13364	-0.05251				-0.13195	9.54e-05			0.027364	-0.26795
-0.76591	0.186791			-0.10571	0.065037				0.0583	0.123363			0.098208	-0.46413
-0.12199	0.050828			0.01189	0.105114				-3.5e-06	-0.00348			-0.01508	-0.37421
0.204495	-0.65981			0.096823	-0.08035				-0.01437	0.02811			-0.09622	-0.32274
-0.14635	0.078997			0.122356	0.043876				-0.34784	0.170344			0.121595	-0.39116
0.003337	0.067979			0.069643	0.02257				0.013795	0.033227			0.067907	-0.14945
-1.55827	0.195588			-0.1203	-0.08586				0.049412	-0.01838			-0.0622	-0.27711
0.131793	0.138831			0.066364	0.040593				-0.00024	0.040818			0.018419	-0.27348
0.049366	0.02254			0.032521	0.029587				-0.00154	0.01716			0.141321	0.95996
0.431413	5.85e-05			0.386789	-0.15082				-0.07386	0.111359			-0.09127	0.077962
0.292539	-0.35792			-0.68193	-0.8237				-0.06774	0.04453			-0.01311	0.019251
-0.21699	0.073333			0.202487	0.086278				-0.0203	-0.07416			-0.81137	-0.17873
0.087619	0.043206			-0.01814	-0.00483				1.11427	-0.00466			0.636967	-0.00307
-0.74469	-0.0672			0.419312	0.011103				-0.08234	0.124701			-0.04502	-0.61981
-0.81488	0.040493			0.213237	0.09716				0.44261	-0.16568			-0.05216	-0.4583
-0.60532	0.060439			-0.02657	0.072047				-0.05976	-0.22987			0.030135	-0.04188
0.027646	0.041026			-0.0928	0.00253				0.143665	-0.09951			-0.01458	-0.16745
-0.06002	-0.11903			0.086544	-0.06585				-0.07034	0.027844			0.051334	0.002079
-0.02154	0.050602			-0.12359	-0.05082				0.066875	-0.26399			0.075617	-0.1206
-0.40729	1.26965			0.156548	0.522766				-0.15606	0.224352			0.098792	-0.06363
0.159201	-0.0802			-0.23862	0.101134				0.041285	0.021921			0.153913	0.019028
-0.23387	0.121938			0.038536	0.011252				0.067083	-0.06878			0.354109	-0.04453
-0.39382	-0.4474			-0.04937	-0.11459				-0.02361	0.025015			-0.22339	-0.03884
-0.02386	-0.04159			0.029962	0.026273				0.083731	0.091327			0.502247	-0.05023
0.126891	-0.04847			0.100047	-0.03009				0.801771	0.113784			-0.01869	-0.03983
-0.11671	-0.39356			-0.36049	0.098903				0.070399	0.030493			-0.0261	-0.07444
-0.20725	0.541745			0.012933	0.520147				0.137386	-0.1307			0.018856	-0.08983
0.051653	0.026237			-0.00455	-0.00708				0.214926	-0.02831			0.054268	-0.15233
0.142896	0.002898			0.045784	-0.12834				-0.04063	-0.04873			-0.23465	-0.04838
0.092645	-0.52856			-0.49139	-0.84047				0.019218	-0.01029			-0.0277	-0.13429
-0.0691	-0.41855			-0.09166	0.103755				0.009758	2.01822			-0.0066	-0.35581
0.122788	-0.05991			-0.164	-0.0672				-0.01759	-0.06818			0.135404	-0.09879
-0.56348	-0.00578			-0.57568	0.209045				0.528166	-0.19764			-0.76796	-0.13689
0.133852	-0.33162			-0.58465	-0.17593				0.027707	-0.03503			-0.01315	-0.05212
-0.00989	0.038948			0.042019	-0.05652				0.124667	0.029677			0.017219	-0.00887
0.062232	-0.10609			-0.20453	-0.00801				-0.02831	0.080968			0.032413	0.679765
0.492958	0.27288			0.553019	-0.25525				-0.00301	0.276628			-0.02025	-0.02617
-0.05393	-0.06749			0.054703	-0.01618				0.001591	0.065966			-0.00587	0.011769
-0.08971	0.162507			-0.20514	0.109648				-0.06076	-0.05381			-0.03256	-0.05325
-0.10595	0.042165			0.046279	-0.09594				-0.18568	-0.07865			-0.01275	0.002526
0.234205	0.136632			-0.0032	0.430885				-0.04796	0.078936			0.048317	-0.02712
0.000538	0.184067			0.054721	-0.30754				-0.04741	-0.01856			0.25574	-0.07078
-0.73016	0.01895			0.054416	0.002317				0.298896	-0.2981			0.059685	-0.07375
-0.00595	-0.42453			0.042321	-0.1058				-0.02954	-0.73283			0.415061	-0.07735
-0.0381	-0.22765			-0.78314	0.120102				-0.10759	0.133652			-0.12114	-0.05205
-0.5823	0.640757			0.269593	0.447605				0.056499	-0.02704			-0.03154	-0.04868
0.354165	0.110468			0.363286	0.006903				0.218602	-0.04122			0.020816	-0.02818
0.05499	0.209842			0.024309	0.087946				-1.67673	-0.09663			-0.3749	-0.0021
0.035553	-0.04496			-0.07654	0.055473				-0.30495	0.053384			0.099791	-0.05197
0.064751	-0.08706			-0.09153	-0.14384				0.271865	-0.54456			0.065516	-0.04556
0.197886	-0.34879			0.101928	-0.38001				-0.30914	-0.06282			0.193742	-0.07668
-0.23175	0.109263			-0.12223	0.096815				0.044917	0.022295			0.082507	-0.09575
0.083086	0.100228			-0.13327	0.030246				-0.01308	0.099696			0.095371	0.00804
0.79458	-0.03228			0.030113	0.190743				0.012217	-0.02325			0.147328	-0.01803
0.163116	-0.1062			-0.03201	0.004648				0.201897	0.033623			0.102849	-0.06368
-0.29074	0.054173			0.084859	-0.07275				0.645698	0.427458			0.091806	-0.06738
1.32535	0.129727			0.000955	0.008537				0.049594	0.264408			0.112017	-0.12746
0.116169	0.091942			-0.00836	0.087364				-0.06852	0.019034			0.21762	-0.04117
0.090101	0.297565			0.021613	-1.00674				0.052132	0.094335			-0.0796	-0.18067
0.225665	-0.09434			-0.28704	-0.02792				-0.03013	0.001639			-0.00069	-0.31647
-1.40791	-0.3181			-0.46591	-0.09955				0.119917	-0.04841			0.036692	-0.58751
-0.17111	0.365789			-0.10121	0.000753				-0.01102	-0.00489			-0.03647	-0.04216
-0.03109	0.658679			-0.21242	0.818761				-0.01959	-0.07581			0.058459	-0.10283
0.323754	-0.85316			-0.24691	0.131938				0.10472	-0.01142			0.069313	-0.04529
0.925804	0.148339			0.039057	0.088306				-0.0571	0.045874			0.001263	0.003331
-0.04793	0.078816			0.079983	-0.06337				-0.46539	-0.25292			-0.20558	-0.15799
-0.05533	0.238592			-0.1031	-0.28219				-0.12384	-0.03812			-0.14788	-0.15799
-0.11083	0.166279			-0.07949	0.036134				0.007804	0.151231			-0.01554	-0.02028
-0.62458	-0.53897			-0.0256	0.249773				-0.07457	-0.03089			-0.57595	-0.03413
0.011312	1.21694			-0.01493	0.623875				0.085013	-0.10315			-0.13282	-0.03438
0.188928	-0.12129			-0.32099	0.025795				0.002024	-0.11749			0.118729	-0.27185
0.476862	-0.08406			0.186913	-0.01637				0.102689	-0.02297			-0.06139	-0.04924
0.056086	-0.08674			0.009526	-0.04512				0.063944	-0.75289			0.121882	-0.01638
0.130988	0.12109			-0.1808	0.128685				-0.22322	0.000398			0.434028	-0.02483
0.051473	0.13433			-0.1305	0.063051				0.002276	-0.2004			0.170393	-0.08089
0.05233	-0.02691			-0.0333	0.489542				0.113831	-0.08255			0.057067	-0.0183
0.222145	0.495093			0.255831	-0.18663				0.032338	-0.44119			-0.00257	-0.04775
0.230556	0.047257			-0.30812	-0.06853				-0.13811	0.071928			-0.21175	-0.02834
-0.59189	0.08006			0.274308	-0.07667				-0.13398	0.465692			0.999686	0.003367
-0.08502	0.097949			-0.00497	-0.14547				0.030653	-0.00521			0.042041	-0.18207
0.132913	-0.05566			0.135991	0.17573				0.095667	-0.06711			-0.03611	-0.07227
0.015386	0.0943			0.32918	-0.03097				0.111703	0.047767			-0.06247	0.054572
-0.04188	-0.03826			0.123432	0.090424				0.394591	0.280475			-0.05114	-0.03111
0.004872	0.383192			-0.02874	-0.12084				-0.13813	-0.09878			0.17284	-0.17355
-0.6357	0.175387			-0.44057	0.002416				0.196303	-0.03469			-0.11301	-0.03813
-0.4634	0.796063			-0.04061	0.056523				0.418649	-0.07447			0.051169	-0.0425
-0.06076	-0.66267			0.005131	0.229985				0.001988	-0.21236			0.013431	0.097007
0.056269	0.635869			0.023088	-0.22928				-0.11699	0.237011			-0.40778	-0.04068
-0.28206	0.119389			0.198104	0.029014				0.085082	0.238376			0.003107	-0.03355
0.051603	-0.13521			-0.18038	0.09178				0.217581	0.242774			-0.22613	-0.09862
-0.3443	-0.89923			0.000724	0.888994				-0.40736	0.00719			0.008642	-0.06843
-0.2367	-0.06953			0.005113	-0.03018				-0.04234	-1.23361			0.024483	-0.06144
-0.38291	-0.07112			-0.45914	0.341684				0.066517	-0.10296			0.095843	0.128581
0.059221	0.154664			0.127768	0.056925				-0.51466	0.006685			-0.01112	-0.15377
-0.20721	-0.08902			-0.80647	0.068055				0.035311	-0.16076			0.089863	-0.02681
-0.03531	-0.07023			-0.19445	0.155349				-0.24696	-0.01212			-0.03496	-0.13153
-0.36272	0.011082			-0.19988	0.066991				0.017126	0.020284			-0.28578	-0.11736
-0.07168	-0.17117			-0.02724	-0.19041				-0.17865	0.070737			-0.01355	-0.00546
0.161561	0.146116			-0.04909	0.056866				0.111079	0.095979			-0.69495	-0.1391
0.039788	-0.03752			-0.09933	-0.04298				0.011124	-0.02679			0.01452	0.008688
-0.02791	0.032444			-0.21193	-0.15184				-0.01312	0.05084			0.001774	0.012496
0.598298	-0.54097			0.121869	-0.03539				-0.2381	0.665956			0.074402	-0.01956
0.522316	-0.06815			-0.08868	0.076826				0.028924	0.341702			-0.05703	0.706865
-0.17263	-0.17509			0.020778	0.42469				0.094168	-0.03892			0.542136	-0.01983
-0.13091	0.058189			-0.12445	-0.01115				-0.03246	-0.05194			-0.2873	-0.11615
0.094938	-1.31828			-0.15083	-0.04216				0.057437	-0.14033			-0.0205	-0.14709
0.121804	0.14383			0.178664	0.076708				-0.10791	0.097929			0.046306	-0.03985
0.189122	0.056125			-0.11522	-0.11545				-0.12129	-0.02481			0.023312	-0.09171
-0.55343	0.076133			0.010563	-0.10499				0.214854	-0.02554			0.130117	-0.07399
0.118855	-0.1353			0.092086	0.017703				-0.13856	-0.00849			0.077868	0.171436
-0.00063	0.042102			-0.18818	-0.0364				-0.0452	0.252307			0.073007	-0.86397
0.132822	0.120783			-0.24295	0.076442				-0.0161	0.064826			-0.03573	-0.18527
0.199872	0.048292			0.039541	-0.01907				0.049052	-0.06031			1.6717	-0.04821
0.092313	0.061496			0.051869	0.102133				0.036724	0.451185			0.328659	-0.07016
-0.3173	0.138531			0.003755	-0.02998				-0.35606	0.004676			0.214946	0.050851
0.09494	0.291837			0.525079	0.172429				-0.21119	-0.16969			0.953546	-0.02085
-0.53771	0.403855			-1.76635	-0.01384				-0.16318	-0.57672			0.113372	-0.01152
0.147769	0.175352			0.132635	-0.06073				0.041619	0.328438			-0.05976	-0.08592
-0.03703	0.363801			-0.11246	-0.00564				-0.06498	0.088504			0.094412	-0.04814
-1.09142	0.016904			-0.91756	0.032741				-0.02636	0.122352			-0.07023	-0.08623
-0.96199	0.037759			0.092167	-0.09577				0.010413	-0.00947			-0.10287	-0.09815
-0.13273	0.059306			-0.20425	-0.04836				-0.07407	-0.07423			0.018107	0.057822
0.162653	0.26247			-0.04687	0.133661				-0.29483	0.036345			-0.02113	-0.00218
0.103475	0.105287			-0.07523	0.037071				0.002797	0.050192			0.83941	-0.01857
0.273859	1.22726			-0.10285	1.02423				0.097778	-0.2364			0.238959	-0.08975
-0.09459	0.218199			-0.12576	0.056993				0.201267	-0.10269			-0.07575	0.03302
-0.44607	-1.96434			0.257248	0.46832				0.261847	-0.06373			0.27758	-0.21832
-0.24668	0.09551			-0.04696	0.007893				-0.41688	-0.00065			0.219903	0.407344
0.018176	0.187344			-0.02776	0.268113				-0.19379	-0.00429			0.009451	-0.10341
0.245633	0.050294			-0.02926	0.091588				-0.02856	0.462996			0.556701	-0.01156
0.662398	0.023142			0.246259	0.046902				0.023995	0.042722			-0.064	0.013318
0.044775	-0.0082			0.087978	-0.04869				-0.08465	-0.02694			-0.11412	-0.07089
0.096784	0.080239			0.136592	0.073342				0.043366	0.135571			-1.74173	-0.08879
0.151734	0.103998			0.117676	0.010517				0.53026	0.050606			-0.14207	-0.04825
-0.23129	0.059101			0.094385	0.197936				0.155478	0.08446			0.150791	-0.8495
0.192407	0.182173			-0.09616	0.124367				-0.22627	-0.05918			0.175507	-0.00047
0.24399	-0.03246			0.150767	0.174509				0.093165	-0.0526			-0.05209	-0.13574
-0.02662	-0.033			0.100654	0.068676				-0.01002	0.050783			0.507343	0.054998
-0.08589	-0.23402			0.114273	-0.06327				0.054334	0.070152			-0.10619	-0.12354
0.131276	0.161454			-0.15699	-0.0017				0.081131	0.429229			-0.26371	-0.22629
-0.14457	0.181668			-0.2411	-0.17622				0.050344	0.16738			0.000539	0.003943
-0.22476	0.082255			-0.1613	0.077981				-0.23073	-0.01444			0.08694	-0.33715
-0.29085	-0.00652			-0.02881	0.001982				-0.22013	0.341713			-0.0192	-0.09709
0.353042	-0.05423			-0.07045	-0.06934				0.008822	0.01571			-0.04147	-0.06309
0.036319	0.002498			0.180072	-0.06393				0.02846	-0.0173			0.014741	-0.03787
-0.79713	0.140128			0.519759	0.018672				0.016857	-0.35527			-0.00253	-0.13893
-0.01265	0.130882			-0.0566	0.028546				0.037787	0.040193			0.05471	-0.00044
0.276455	-0.00615			-0.43443	0.025743				0.043092	0.019888			0.231499	0.016948
-0.49158	0.20312			0.180684	0.080987				0.498531	0.195635			0.002969	0.059825
-0.07204	-0.11931			-0.59233	-0.53353				-0.04317	0.096277			0.016397	-0.0796
0.329831	0.181947			-0.07363	-0.02638				0.168731	-0.30962			0.011181	-0.15744
-0.42237	0.05134			-0.28135	-0.35783				0.130736	0.437913			0.064829	-0.06763
-0.0851	0.944419			-0.05466	0.082246				-0.06717	-0.0272			0.07678	-0.08765
0.188611	0.192348			-0.21801	0.083157				-0.16306	-0.00384			0.019567	-0.08439
-0.19781	-0.00488			0.047945	0.081033				0.08249	0.052502			-0.15987	-0.04931
0.025271	-0.20911			-0.18358	0.075878				-0.02502	0.029999			-0.16482	-0.4816
0.120868	-0.01751			-0.02133	-0.17711				-0.15338	-0.0259			-0.06461	-0.0362
-0.95196	-0.14791			-0.50818	0.318231				-0.05604	-0.07006			-0.101	-0.23581
-0.09846	0.619771			0.027041	0.059583				-0.11131	0.051193			-0.06644	-0.69699
0.345029	-0.35781			-0.30902	-0.09913				0.040957	-0.10696			-0.04588	-8.52e-05
0.048243	-0.08455			-0.08992	0.05506				-0.04183	0.039447			-0.04008	-0.01924
0.102678	0.041285			0.225219	0.071112				0.156104	0.033283			-0.00264	0.095531
0.224645	0.031712			-0.24538	0.199673				0.13423	0.634361			0.25379	-0.05827
-0.48448	0.240786			-0.19078	-0.0459				0.09455	0.019398			0.014734	-0.1726
-0.30234	0.071959			-0.07642	0.029366				0.026752	-0.119			0.02229	-0.01998
0.01471	-0.03983			-0.03056	-0.14479				0.034444	-0.05992			0.111046	-0.33382
-0.24138	-0.25069			-0.04705	-0.66387				0.218108	-0.0584			-0.17497	-0.03239
-0.16876	0.002107			-0.05124	-0.01362				0.050417	-0.2975			0.579404	0.006314
0.241101	-1.88376			-0.05256	0.19123				0.228851	-0.14272			-0.06353	-0.15004
-0.12046	0.485929			-0.08853	-0.23843				0.161985	0.025745			0.068462	-0.12276
0.025432	0.371181			0.061869	0.224509				0.032157	-0.36318			0.054251	-0.3847
0.255359	0.485791			-0.06022	-0.13682				-0.03857	0.120732			0.015814	-0.16203
-0.09083	-0.06467			0.108303	-0.06799				0.119053	-0.10171			0.031894	-0.15693
1.09518	-0.26892			0.963406	-0.22311				-0.10729	0.043489			0.018761	0.140079
-0.07295	-0.27073			0.137176	0.166405				-0.07733	0.003207			0.043948	-0.10417
0.159355	-0.0043			0.165748	-0.00438				-0.05589	-0.27147			-0.07297	-0.14715
0.693699	-0.009			0.433354	0.01109				-0.05928	-0.12687			-0.04212	-0.36748
0.509223	-0.01609			-0.25875	0.026945				-0.49877	0.531928			-0.09329	-0.05934
-0.82408	0.178695			-1.03499	0.008396				0.232032	0.114687			-0.05766	-0.08078
-0.14606	-0.21087			0.010617	-0.01225				0.113526	0.383902			-0.05808	-0.02199
-0.30277	0.229079			0.025286	-0.00253				-0.04487	-0.0641			-0.20821	-0.13342
-0.21128	0.121818			-0.05634	0.13103				-0.69957	0.341128			0.208566	-0.0751
-0.60753	-0.22461			-0.00671	-0.11884				0.045393	-0.08106			0.140494	-0.08593
-0.25099	0.994754			-0.05256	0.515988				0.152386	-0.02615			0.18375	0.017052
0.169339	0.168103			0.012495	0.018458				-0.7949	-0.0346			0.676822	-0.26487
-1.31839	0.621831			-0.76325	0.369779				-0.55736	0.040185			0.313054	-0.08001
-0.09834	0.054042			0.129999	-0.3568				-0.16177	0.053683			-0.46212	-0.07507
-0.3092	0.436037			-0.9946	-0.08395				-0.14411	0.042955			0.091148	-0.08613
-0.89413	-0.00841			0.144217	-0.27836				0.027749	0.023555			0.104512	-0.15791
0.203011	-0.03501			-0.32674	0.064763				-0.05596	0.050189			-0.20948	-0.00059
0.29963	-0.0423			0.249444	-0.04751				0.386411	0.449453			0.040096	-0.272
0.658732	-0.0745			0.041732	-0.00393				-0.01781	0.187525			-0.01794	-0.04025
0.129527	0.065455			0.096755	-0.00862				0.375373	-0.1412			-0.05685	0.002305
0.071143	-0.35213			0.001319	-1.02132				0.089492	-0.02832			0.015124	-0.02071
-0.10751	-0.59834			0.327294	-0.3315				-0.12014	0.024319			-0.23616	-0.11943
-0.28201	0.112928			-0.12323	0.17058				-0.67856	-0.26701			0.040375	-0.09071
0.009281	-0.0815			-0.13349	0.017196				0.091966	0.075737			-0.00171	-0.2882
0.083484	0.294397			-0.11803	-0.01364				-0.21553	-0.08756			-0.06711	0.049216
-0.17439	0.275154			-0.12007	0.01864				-0.09414	-0.02787			0.586481	0.091135
-0.49378	-0.08245			-0.12997	-0.0956				-0.04194	-0.18822			-0.02338	-0.05585
0.016264	0.052366			0.467125	0.148497				0.093501	-0.05199			0.044505	0.035778
0.154675	0.221352			-0.13895	-0.03698				-0.00663	-0.26324			-0.05371	0.058938
-0.2744	-0.18756			-0.42023	0.124315				-0.61365	0.02776			-0.00319	-0.2003
0.090571	1.1563			-0.0604	0.044404				-0.00157	0.127418			-0.07653	0.021914
-0.06215	0.159175			-0.13025	0.062459				0.228435	-0.02557			-0.18858	-0.03966
0.199543	0.140686			-0.07139	7.47e-06				0.008028	-0.11598			0.279984	-0.16728
0.619918	0.226629			0.125415	-0.01744				0.374888	0.052658			-0.06544	-0.29411
0.167192	-0.0092			0.072169	0.328489				0.015484	1.24367			-0.02228	-0.13596
-0.74634	0.045934			0.202226	0.09377				-0.03249	-0.03948			0.212393	-0.38477
-0.13579	0.08761			0.142208	-0.02112				-0.11545	0.017927			-0.04535	0.025495
-0.14339	0.071058			0.088723	-0.06803				0.050365	-0.03925			-0.04106	-0.11788
-0.49913	0.066013			0.670274	-0.04131				-0.01482	0.003102			1.26726	0.023599
0.0453	-0.00041			-0.32565	0.057169				-0.05683	-0.03731			-0.14395	-0.00683
0.254302	0.079536			-0.26213	0.021013				-0.03209	-0.04829			0.067472	0.036007
-0.22637	0.182008			-0.09117	0.356637				0.077857	0.033524			-0.04706	0.759718
0.394141	-0.04248			0.190902	0.046855				-0.0556	-0.32174			-0.07909	0.057334
-0.05395	0.024655			0.015731	0.04349				0.01983	-0.0115			0.02061	-0.01014
0.055744	-0.26437			-0.01685	-0.08178				0.144193	0.001409			0.013027	0.165884
-0.10067	0.36849			-0.01388	0.119258				0.022779	0.106241			-0.03043	-0.09474
0.061678	0.097381			-0.03283	0.023234				0.009225	0.002611			0.237476	-0.01613
-0.61295	0.245494			0.096862	-0.0368				0.057821	0.00013			0.000785	-0.03715
-0.02714	0.116328			-0.02632	-0.01557				-0.1196	-0.07801			0.011592	0.019612
0.49221	-0.10399			-0.27592	0.167286				-0.34858	-0.0077			-0.05008	0.127539
2.03694	0.221937			-1.12892	0.063579				0.133339	0.545419			-0.05637	-0.21204
-0.26327	-0.26738			0.027641	0.108917				-0.0945	0.211302			0.017065	-0.0171
0.325414	0.101385			0.04167	-0.05904				-0.017	-0.03488			-0.98536	0.025413
0.289267	-0.00048			-0.05521	-0.14987				0.436026	0.078432			0.087634	-0.09648
-0.07294	0.046141			-0.86486	0.032756				-0.05658	-0.01062			-0.00869	-0.37338
0.070959	0.218337			-0.18649	-0.20455				2.27393	-0.02202			0.058388	-0.43976
-0.78903	-0.01396			0.246057	0.03584				0.111716	-0.00476			-0.0802	-0.11646
0.252292	0.076292			0.06298	-0.28709				0.02487	0.078933			0.0593	-0.12693
-0.2793	-0.238			0.010993	0.055061				-0.01697	0.00154			0.046043	-0.119
-0.62368	-0.20755			-1.15397	-0.06443				-0.99775	-0.44948			0.127584	-0.00707
0.102246	-0.05558			-0.01846	0.022529				-0.19503	-0.20404			0.030875	-0.12551
-0.39417	0.041199			-0.07777	0.006889				-0.04162	-0.0502			0.044119	-0.04571
0.037228	0.008445			0.039158	-0.17467				0.007549	0.013704			-0.1681	-0.0025
-0.17642	0.215404			0.034915	-0.08544				-0.10745	-0.06868			0.035571	0.039285
-0.05883	0.16079			-0.09832	-0.03117				0.031745	-0.01832			0.034616	-0.37779
6.39e-05	-0.1909			-0.06966	0.135217				0.086896	0.068786			-0.11871	-0.02111
0.020847	0.107737			0.018168	-0.03875				-0.23374	-0.04245			-0.04409	-0.33639
-0.02682	0.122866			-0.15603	0.045769				-0.36168	-0.00618			-0.00108	-0.1544
-0.11525	0.152114			0.042916	-0.3076				0.022945	-0.0099			0.017015	0.120008
-1.09242	0.143181			-0.50666	0.10941				-0.01141	0.091196			0.013878	-0.02648
0.031292	0.353541			-0.12189	-0.57255				-0.05605	0.012655			0.003219	0.02093
-0.11296	0.082271			0.05619	0.035194				-0.16038				-0.20228
-0.21963				0.024939					0.050348				0.004416
0.41828				-0.41341					-2.00824				-0.11272
0.24266				-0.26684					-0.46905				0.074265
0.076381				0.291631					-0.5434				0.057966
-0.11579				0.033996					-0.33866				0.033106
-0.04459				-0.01622					-0.16819				0.200982
-0.15648				0.027691					0.032237				-0.06633
0.219558				0.094292					-0.63308				-0.04363
-0.53205				-0.21956					0.378111				-0.01891
0.258862				-0.12126					-0.10632				0.037348
0.187898				-0.22611					0.027028				-0.00657
-1.06191				1.09304					0.553425				0.053102
0.024017				0.132011					-0.01226				-0.02865
0.508477				-0.04955					-0.09255				-0.01795
0.105271				0.104859					0.003091				0.05828
-0.17821				-0.04609					-0.02069				0.023766
1.28939				-0.07081					-0.39656				0.007426
0.30962				0.065109					0.000441				-0.60531
-0.70302				-0.16964					-0.02337				0.11945
0.203267				0.023212					-0.0202				0.394474
-0.80337				-0.55935					-0.32876				-0.49491
-0.50831				0.437627					0.006808				0.034892
-0.44302				-0.08433					-0.08804				0.19359
0.194656				-0.08894					0.15041				-0.00156
-0.0017				-0.0903					-0.00375				-0.0113
-0.11697				-0.11094					-0.35784				-0.12827
0.011097				-0.00815					-0.30104				0.114526
-0.17356				-0.15518					-0.21279				-0.11658
-0.046				0.136807					-0.05989				0.10247
1.60934				-0.58027					0.001157				0.030277
-0.03784				-0.00171					0.011195				0.109875
-0.06566				-0.10998					0.088607				0.034556
0.188953				-0.00376					0.891793				0.029717
-0.07656				-0.10599					0.078811				-0.06088
0.623467				0.502331					-0.01846				-0.00952
0.171837				0.163109					-0.07688				-0.00361
-0.14885				0.01662					-0.06126				0.095522
0.100884				-0.09819					-0.20575				-0.00781
0.205096				-0.0726					0.095528				0.029746
-0.111				-0.30774					-0.10298				0.083832
0.772454				0.46848					0.03555				-0.19719
-0.05848				-0.12606					-0.35586				0.090156
0.391677				0.349623					-0.10513				0.123464
-0.35825				-0.0185					-0.01487				-0.11853
-0.1328				0.173122					0.300086				0.402493
0.130603				-0.03352					0.296645				0.257183
-0.06419				0.003146					0.068087				0.007147
-0.04955				0.137609					0.10472				-0.10006
-0.13068				-0.15965					-0.22934				-0.02642
-0.50551				-0.08582					0.127311				0.090481
0.106542				-0.09921					-0.02384				-0.07365
0.269013				0.105271					0.052422				-0.02377
0.112012				-0.14716					0.102326				0.06687
-0.06143				0.293319					-0.08924				0.130701
0.0856				-0.04593					-0.03859				-0.06235
0.124032				-0.31427					0.115822				0.233271
-0.63387				-0.17705					0.8893				-0.01792
0.301915				-0.33351					0.023905				0.095089
-1.29647				0.214024					-0.00422				0.388748
-0.29314				-0.08107					0.088052				-0.05963
0.182535				0.321815					-0.23575				0.038389
0.033037				-0.04884					-0.10073				-0.0865
0.016239				-0.04408					0.395089				-0.09165
-0.06749				0.079801					-0.03224				0.024335
0.051561				0.393009					-0.2771				-0.07738
0.077618				-0.01819					-0.01614				0.02929
0.150893				-0.04001					0.114953				0.357645
0.398444				0.15809					-0.09783				-0.02293
-1.01176				-0.03927					-0.12782				-0.01434
0.065079				-0.23967					0.271617				-0.09706
-1.65889				1.26297					0.214127				-0.00938
0.203533				0.896317					-0.17963				0.105035
0.198818				-0.15788					0.003652				0.086238
0.075263				-0.06209					0.059348				-0.02898
-0.49895				-0.10326					-0.06808				0.871475
-1.47023				-1.01116					-0.40317				-0.0329
0.084833				0.326898					0.22411				0.034467
0.314139				-0.04941					-0.02744				-0.19601
0.632399				-0.18968					0.06905				-0.09152
-0.22573				0.086547					0.025937				-0.90048
0.255514				-0.07637					0.339432				0.194799
0.043174				0.042169					0.359983				-0.01284
-0.27444				-0.17093					0.006377				-0.01008
-0.02065				-0.03441					0.042806				-0.03528
-0.03914				0.002425					0.044998				-0.05964
0.190113				-0.44315					-0.0584				0.731825
0.572386				0.32095					-0.10065				-0.0645
0.252159				0.238396					-0.06688				0.035542
-0.00323				0.032954					0.091111				-0.01967
-0.03203				0.024234					0.046271				-0.20446
-0.03445				-0.26739					0.019872				0.104258
-0.08107				-0.09891					0.150727				0.161938
-0.56128				0.328953					0.114622				0.06483
-1.24523				0.34386					0.012094				0.099688
0.116801				-0.06168					-0.36199				-0.07905
0.176064				-0.10038					-0.02735				0.028651
-0.36868				-0.13476					0.153276				-0.1355
0.267729				0.110943					-0.01843				0.000854
0.275543				0.158532					0.070185				0.013043
0.023982				0.155119					0.071475				-0.01804
-0.1079				-0.10509					0.008092				0.327947
-0.54364				0.1274					-0.17153				-0.00557
-0.15439				-0.08376					-0.12309				-0.00819
-0.52507				0.803647					0.006317				-0.00262
-0.13977				0.495027					0.028047				-0.00806
-0.02065				0.045276					-1.18812				0.124228
-0.08672				0.126699					-0.1729				0.151317
-0.47143				0.265544					0.16024				-0.01199
0.184639				0.156226					-0.18916				-0.08373
0.106242				-0.16694					0.089143				-0.42452
0.078412				-0.13878					0.615309				-0.00479
-0.0991				-0.016					0.030825				-0.0007
0.142202				-0.38036					-0.34358				0.046443
-0.44276				0.087373					0.164752				-0.23565
0.110907				-0.00493					-0.01181				0.150769
0.794743				-0.30365					-0.03944				0.093379
0.067235				-0.10071					0.001531				0.010897
0.021993				-0.19198					0.112444				0.075779
-0.42802				-0.92967					-0.03393				0.02876
0.102216				-0.24214					-0.01856				0.005546
0.370769				-0.07853					0.006125				0.039767
-0.00069				-0.1975					-0.02634				0.034369
0.125149				0.003789					0.033665				0.230534
-0.13416				-0.03621					-0.07912				0.002357
0.150555				-0.0105					0.019051				0.102346
0.424075				0.127468					0.56712				-0.25629
-0.11211				-0.0418					-0.01391				0.008684
-0.40632				-0.0729					-0.06452				0.023609
-0.43063				-0.09354					0.016942				0.285298
-0.05961				-0.08718					0.225403				0.005713
0.586998				-1.0029					0.208455				-0.07802
0.312651				-0.07862					-0.3904				-0.05582
-0.3084				-0.06576					0.089674				0.440543
-0.8806				0.188821					0.113973				-0.05925
0.311058				-0.36112					0.107074				-0.16272
0.21755				-0.10022					-0.09855				-0.05874
0.104651				0.031984					0.030785				0.107602
0.040647				-0.01993					-0.12099				-0.36211
-0.30789				-0.01169					0.039218				0.022717
0.099584				0.025706					-0.00405				0.119003
-0.00711				-0.15316					0.062813				-0.14784
-0.11728				-0.21491					0.094318				0.122105
0.030574				0.042332					0.029845				-0.01111
-0.12873				0.021017					0.058477				0.16243
-0.03418				-0.10268					0.16713				-0.02128
0.042064				-0.01					-0.10432				0.040257
-0.21575				0.123477					0.023862				0.138129
0.07878				-0.10522					-0.02526				0.065159
-0.28183				0.340156					-0.02943				-0.00511
-0.45149				-1.09762					-0.05031				0.056083
-0.22529				0.042696					0.150983				0.110338
-0.51196				-0.42042					-0.0651				0.011566
0.584273				1.01347					-0.13065				-0.00703
0.248649				-0.06607					-0.11329				0.037886
0.116044				-0.12061					0.02034				-0.00118
0.551044				0.030115					0.430378				-0.07409
-0.10862				0.026087					0.575526				0.044815
-1.25007				0.079644					0.044109				-0.00186
0.73211				0.191078					-0.14083				-0.12095
-0.23515				0.028814					-0.15231				0.148159
-0.13844				-0.52327					-0.2888				0.018307
0.068321				-0.02138					0.142552				-0.08913
-0.16783				-0.03005					-0.05991				0.416891
0.199937				-0.13526					0.37009				0.07315
0.077001				-0.00813					-0.27976				0.046222
0.060322				0.01343					0.014774				0.044507
0.020678				-0.04177					0.186985				0.006505
-0.06983				-0.17273					0.050979				0.138179
0.982924				-0.18824					-0.02174				-0.415
0.832081				0.221562					-0.11184				-0.01013
-0.25936				-0.5135					-0.12236				-0.16482
-0.02263				0.070452					0.107976				0.109926
-0.14098				0.302588					-0.03871				-0.03799
0.052583				-0.07002					0.917845				0.389067
-0.13224				0.005346					-0.04892				0.192494
0.638427				0.20684					0.01873				-0.64672
0.251032				-0.06747					0.124716				-0.39752
0.05706				-0.07185					0.093427				0.187786
-0.30003				0.025659					-0.02017				-0.00276
-0.13267				0.337305					0.030886				-0.02671
-0.09136				-0.12975					-0.11449				-0.05577
-0.16932				-0.03151					-0.10516				0.130292
0.045501				0.044075					-0.02033				-0.02069
0.115774				-0.10786					-0.02402				0.259164
0.098712				-0.13623					0.003304				-0.04676
0.2712				-0.18625					-0.13416				0.061879
1.1458				0.268551					-0.15428				-0.09074
0.499126				-0.25045					-0.08729				0.151116
0.344065				0.126459					0.296443				-0.00779
-0.31591				-0.10625					-0.04191				-0.0564
-0.10328				-0.1849					-0.0355				0.103211
0.129676				-0.11302					-0.83437				0.114921
-0.1249				0.012414					0.010357				-0.28827
-0.0203				-0.29317					0.052606				0.110789
-0.69629				0.217446					-0.10799				-0.01889
0.145282				-0.15417					0.078221				-0.02045
-0.14247				-0.31616					0.037102				0.08577
0.056398				0.013685					0.06752				-0.00509
-1.28724				0.214842					0.703704				0.383339
0.35012				0.023201					0.06465				0.032714
0.132183				0.014727					0.098592				0.110483
-0.94218				0.474876					-0.15551				-0.09771
-0.2863				0.049183					0.167403				-0.11593
0.366253				0.350728					-0.21691				-0.07037
0.130552				-0.01881					-0.03962				-0.12497
-0.19047				-0.13519					-0.46262				-0.09452
-0.30758				0.142337					0.017728				-0.49708
-0.10739				0.026346					-0.09628				-0.02253
-0.41787				1.4712					-0.01718				-0.10459
1.1728				-0.8163					-0.08086				0.009608
0.039319				0.041442					-0.05597				0.021228
-0.49934				0.561814					-0.01674				-0.30476
-0.23605				-0.03925					-0.72015				-0.01217
0.260819				-0.09307					0.358807				0.179735
-0.57958				-0.86265					0.027768				0.081405
0.253301				-0.08231					-0.15015				0.10463
-1.72628				0.021783					0.015506				0.035981
0.062571				0.001997					0.020725				-0.05461
-0.10084				-0.07248					0.024129				-0.02025
-0.44331				0.104294					1.17303				-0.06669
0.359393				-0.10998					0.072586				9.98e-05
0.048873				-0.01612					-0.11123				0.168434
-0.30397				-0.61325					0.907786				-0.04454
0.32244				-0.43161					-0.15924				0.248459
0.005257				0.106186					-0.12817				0.111851
1.1344				-0.71658					0.019223				0.034117
0.168131				0.211543					0.15139				0.128627
0.105579				0.067842					0.513665				0.058079
0.136265				0.043214					0.423596				-0.02128
0.069674				-0.27951					-0.11274				0.061179
0.430941				-0.71708					0.07302				-0.02464
0.045396				0.052163					-0.78218				-0.43427
0.266273				0.038684					-0.07221				0.639668
0.209517				-0.31049					0.052025				0.143414
0.114303				0.068499					-0.04026				-0.24842
0.919832				-0.4257					-0.16047				-0.01412
0.135773				-0.01361					0.334209				-0.08031
0.196591				-0.22104					0.021427				-0.09307
-0.01666				0.114687					-0.04079				-0.14966
-0.43706				-1.07235					0.048264				-0.03332
-0.01961				-0.02335					-0.08064				0.495082
0.038751				-0.04344					0.081106				-0.15384
0.101851				-0.08019					-0.05701				-0.01219
-0.25607				-0.08022					0.274146				-0.06238
-0.25433				-0.17091					-0.04387				-0.05529
0.234884				-0.14059					0.033115				-0.09172
0.242425				-0.07823					0.087289				-0.06096
-0.19498				-0.0736					-0.12098				-0.29461
0.051278				-0.01606					-0.10477				-0.13698
0.426374				0.186084					0.123281				-0.03728
0.314015				0.023881					0.039006				-0.45488
-0.05115				-0.20486					0.392314				0.390844
-1.77706				0.104063					-0.05647				-0.21797
0.255527				0.302847					0.028797				0.189611
-0.00017				-0.03103					-0.04967				0.370633
-0.04963				-0.06279					-0.10983				-0.14643
0.136425				0.034125					0.035737				0.139432
0.709996				0.406388					0.062465				0.025369
0.5916				-0.2453					0.620667				-0.02434
0.538945				0.632619					-0.07727				-0.07755
-0.65442				0.519933					0.274904				0.171343
-0.44082				-0.77664					-0.19505				-1.1421
0.406144				-0.10507					0.148149				0.018034
-0.22139				-0.03723					0.558538				-0.0485
0.121519				-0.20165					0.007433				-0.77475
0.243585				-0.01068					0.100478				0.276186
-0.01942				0.465986					0.078859				-0.01491
-0.16081				-0.12537					0.668493				-0.33629
0.235658				-0.08315					-0.03511				0.17946
-0.35488				-0.19794					-0.05502				-0.36682
-0.22276				-0.15401					-0.46511				0.038525
0.194058				-0.1202					-0.08591				-0.10244
0.052186				-0.12782					0.125326				-0.16383
-0.51207				-0.143					-0.00101				-0.02759
0.038301				-0.26889					0.129637				0.314038
0.177818				0.265841					0.012195				-0.23521
0.096947				0.069758					0.030832				-0.0025
-0.13336				-0.13026					0.021177				0.168996
0.14433				0.023888					0.140951				0.173466
-0.06736				0.116244					-0.03757				0.080116
-0.00818				0.089059					-0.00242				0.132951
0.260016				-0.02636					0.103749				-0.07673
0.258824				-0.0189					-0.05142				-0.1059
0.079748				0.192588					0.812191				-0.04121
0.028693				0.416805					-0.06902				0.036205
0.198965				-0.11704					0.067384				0.150728
0.047882				-0.0967					-0.40232				0.203924
-0.40172				0.016065					-0.01509				-0.02037
-0.53597				0.299949					0.022068				-0.0879
-0.13959				-0.0176					-0.53046				0.426185
-0.24324				0.040736					0.016967				-0.07198
0.244673				0.113259					-0.09585				0.087682
0.354367				0.564989					-0.01034				0.04387
0.105391				0.013048					0.036025				0.008294
0.45311				-0.00974					0.104331				0.248269
-0.51411				-0.07592					-0.32721				-0.32935
-0.06218				0.24398					-0.04				-0.14728
0.066798				0.051246					0.248883				-0.183
-0.02396				-0.62783					0.023626				0.088699
0.083981				-0.09575					0.001695				0.134933
-0.70436				0.221957					-0.02897				0.008842
0.033093				-0.12298					0.061043				0.060034
-0.10322				0.114242					-0.06347				0.036812
-0.04746				0.40497					-0.25672				0.077683
-0.46753				0.231139					-0.05337				-0.05359
-0.02005				0.019192					-0.59764				-0.14385
-0.78258				0.859289					-0.13077				-0.17735
0.282555				-0.63687					-1.32936				-0.08823
-0.07479				0.176679					-0.10628				-0.21217
-0.052				-0.31586					0.058878				0.115293
-0.20457				0.074207					-0.02781				-0.22306
0.312427				-0.27936					0.076856				-0.06622
-0.0143				-0.20612					0.011906				0.107973
-0.1574				0.035403					-0.01158				0.128244
0.025708				-0.08969					0.128295				0.092545
0.011923				-3.61e-05					0.044355				0.286828
0.31352				0.062959					0.857604				0.053961
0.014266				0.210138					0.322886				0.088099
0.348345				0.003283					-0.20644				0.005586
-0.57449				-0.01664					0.014922				-0.0184
0.160999				-0.1165					0.073196				-0.76378
0.700584				0.392209					0.038707				0.309915
0.317408				-0.1755					0.483794				0.178991
-0.10913				0.066423					2.10619				0.063728
-1.00366				0.154468					-0.95214				-0.02847
-0.27162				0.06401					0.827015				-0.1166
-0.94332				-0.31331					0.071877				0.295615
-0.01852				-0.071					0.18309				-0.35339
0.09576				-0.02764					-0.00199				0.385702
0.215438				0.131946					0.327095				-0.54807
0.119444				-0.01513					0.075478				0.090882
0.421171				0.140809					-0.08668				-0.00374
-0.00296				-0.02264					-0.0103				-0.01695
0.339595				0.081141					0.034858				1.08573
0.108346				0.047672					-0.14131				0.021898
-0.60896				0.448873					-0.10504				-0.06008
-0.44356				-0.00795					-0.02189				0.016177
-0.08511				-0.06895					-0.71568				-0.00227
0.419877				-0.16221					-0.10697				0.078524
0.038904				0.115571					0.33144				-0.04615
0.150301				-0.23376					-0.44937				0.036896
-0.01033				0.12705					0.074041				0.078036
-0.21164				-0.10446					-0.06399				0.122058
-0.42919				-0.17124					0.000125				-0.04186
-0.24771				0.279264					-0.11123				-0.03536
0.126797				0.066608					-0.55324				-0.14112
-0.03487				0.031097					-0.21138				0.243191
-0.06862				-0.07142					0.088737				-0.04705
-0.08312				-0.19288					-0.03979				0.078351
0.019737				-0.06345					-0.06218				0.028364
0.024112				0.08881					-0.30147				0.014641
0.169415				-0.06311					-0.09531				-0.60664
0.048131				0.009068					0.000729				-0.03954
-0.01008				0.027825					-0.06381				0.036326
-0.38872				-0.00689					-0.13002				-0.08146
-0.4674				-0.01922					0.261482				-0.23631
-0.30743				0.184482					-0.00499				0.652712
0.523195				-0.28415					0.004681				-0.08135
-0.01588				0.043409					-0.81494				0.111064
-0.20654				-0.13752					-0.05152				-0.04064
0.290742				0.05829					-0.07882				0.792441
0.336871				-0.08494					-0.13833				0.226684
-0.05806				0.860528					0.10052				-0.08706
0.093505				-0.01249					0.163374				-0.12768
-0.16453				-0.36733					-0.09272				0.101843
0.089002				-0.07834					-0.02833				-0.01566
0.074565				-0.00801					-0.06306				-0.01677
-0.11618				-0.59185					-0.26173				-0.1153
-0.08707				-0.52034					-0.06435				0.00788
-0.13789				0.004262					-0.1553				0.076021
0.202549				-0.03879					0.00935				-0.07023
0.038596				-0.11028					0.191037				-0.0558
0.109569				0.692413					-0.14928				0.120786
-0.3111				0.048577					-0.30203				0.03534
-0.03177				-0.10278					0.127195				-0.22768
0.183246				0.022934					0.054944				-0.06207
0.51893				-0.25626					0.178961				0.055993
0.126467				-0.00695					0.230548				0.058983
0.087682				-0.11911					0.02271				0.362716
0.497522				-0.21325					0.119209				-0.00435
0.261248				0.071904					0.02556				0.297507
-0.17424				0.239099					-0.02809				0.07078
-0.03406				0.013357					0.219983				0.067978
0.09368				0.126287					0.117454				0.031257
0.10957				0.065039					0.40565				0.130058
-0.32218				0.084235					0.091963				0.084924
0.0219				-0.07841					-0.04894				0.099406
0.14511				-0.12254					-0.00869				0.008531
-0.00255				0.476312					-0.19168				0.219411
-0.77733				0.075916					-0.06473				0.194643
0.21588				0.049029					0.043339				-0.07566
0.055909				-0.33538					0.038661				-0.14905
-0.21187				-0.96224					0.227448				-0.47565
0.353978				-0.05191					-0.00574				0.019509
0.113911				-1.13777					-0.13867				-0.51224
-0.00695				-0.0465					-0.1203				0.127392
0.199949				0.055352					-0.07183				0.097691
0.120108				-0.15539					-0.036				0.016564
0.331767				-0.15842					-0.37918				-0.05073
0.072727				0.053751					-0.08106				-0.04284
0.36445				-0.09056					-0.35868				-0.01815
-0.33741				-0.31329					-0.07249				-0.01141
0.536234				0.271192					-0.07342				0.065054
-0.57869				0.036015					0.619293				-0.08027
0.033432				0.140721					0.022885				-0.02954
0.119594				-0.08956					-0.04504				-0.02978
0.174742				-0.05526					-0.31931				-0.03947
0.078698				-0.0402					0.151987				0.467113
-0.15292				-0.01534					0.177848				-0.03677
-0.24954				0.044881					0.109126				-0.26194
0.17131				0.066275					-0.34869				0.163531
-0.06488				0.082489					-0.02054				-0.04353
-0.22072				-0.04832					-0.05487				0.125695
-0.34397				0.861032					-0.43914				-0.06243
0.065645				-0.62191					-0.12513				-0.11352
-0.03495				0.05678					-0.06482				-0.05062
0.086622				0.016929					-0.07174				-0.02041
-0.41923				-0.54245					-0.02225				-0.01316
0.057995				0.001318					0.202566				-0.01182
0.079866				-0.30441					-0.02712				-0.2156
-0.5365				0.132474					-2.08827				-0.02629
-0.04697				-0.01926					-0.00168				-0.08036
-0.41956				-0.22508					-0.76965				-0.02943
0.609378				0.265811					-0.3835				-0.18597
0.159573				-1.02543					0.022702				-0.02114
0.157649				0.034869					0.031092				0.031084
1.45521				-0.55838					-0.02432				-0.05615
0.261385				0.145092					0.030396				0.022065
0.088096				0.071083					-0.19951				0.113379
-0.20301				0.025045					-0.13403				0.568921
0.003959				-0.04803					0.175914				-0.11042
0.240905				-0.20287					-0.04641				-0.08038
0.20578				0.085347					-0.03023				-0.06563
0.127338				0.002861					0.020948				0.09886
-0.0383				-0.03382					-0.01025				-0.01883
0.193032				-0.08079					-0.26971				-0.20741
0.127663				0.094928					-0.0246				-0.00876
-0.12767				0.516935					0.007805				-0.03061
0.803622				0.298898					0.042139				0.004151
-0.28603				0.100491					-0.03785				1.30916
0.303376				-0.03103					0.009337				-0.00951
0.50874				-1.091					0.010592				-0.17762
-0.08983				0.056803					-0.16935				-0.01272
0.075128				0.122					-0.06299				-0.09809
-0.01859				0.005775					-0.00937				0.005787
0.125948				0.374782					-0.47499				0.682947
0.067989				0.105122					-0.00813				0.022813
0.10979				-0.14533					0.100304				0.105923
0.064629				-0.72803					0.023802				0.029863
0.185782				0.003108					0.238053				-0.06046
0.229775				0.091656					0.06415				0.050607
0.148333				-0.00506					-0.25704				-0.20271
0.026699				-0.00866					0.030061				-0.93322
0.023004				-0.03308					-0.12924				0.097214
0.087302				-0.06602					-0.08397				-0.04302
-0.03558				-0.0729					-0.2009				-0.02307
0.05458				0.033353					0.109208				0.043413
-0.13797				0.097454					-0.22239				-0.05974
-0.11652				-0.11966					0.089136				0.006955
0.229011				0.215888					0.39885				0.079899
0.104626				-0.00601					-0.04936				-0.0024
-0.48083				-0.0971					0.064896				-0.109
0.240683				-0.0632					-0.18985				-0.20449
-0.22519				0.315669					0.027523				-0.18149
0.084469				-0.06105					0.009931				0.098294
0.105429				0.025049					0.04958				-0.02229
-0.4631				-0.11217					0.651506				0.118769
-1.00482				-0.18724					0.41137				0.165609
-0.05853				0.019785					0.01678				0.373273
0.124252				0.051923					0.031254				-0.01676
-0.42837				0.398886					-0.06294				0.096439
0.259076				-0.07519					-2.8e-05				-0.03359
-0.00886				0.076627					-0.10065				0.086983
-0.46239				-0.04597					0.28591				-0.20085
0.089009				-0.11159					-0.04733				0.006985
0.081252				-0.06114					-0.02518				0.048917
-0.20778				0.051756					0.201529				-0.32827
0.082186				0.107488					-0.01453				0.603914
-0.52432				0.346121					-0.11244				0.03773
-0.02688				0.030158					-0.10684				-0.17026
-0.24904				0.322694					-0.27535				-0.04421
0.013119				0.067911					-0.11086				0.188929
-0.13848				0.01388					-0.14333				-0.17205
0.812466				0.680611					-0.24029				-0.17345
0.171134				-0.13402					0.283956				-0.04268
0.231598				-0.10507					-0.08722				-0.10551
0.090254				0.020403					-0.02162				-0.03339
-0.01294				-1.08311					0.165188				0.49604
0.256613				-0.15175					0.038164				0.304944
-0.23117				0.011233					0.267248				-0.07332
0.049493				0.013445					0.117797				0.006614
-0.09218				-0.25278					-0.9721				0.006803
0.486231				0.231762					-0.04527				-0.01937
0.093116				0.109168					0.382214				0.007782
0.034888				0.073077					-0.39999				0.055477
0.270555				0.585657					-0.0698				-0.0227
0.07923				-0.03695					0.200475				-0.05195
0.197624				0.131388					0.133978				-0.06825
-0.32451				0.055734					-0.04141				0.039242
-0.13727				0.032904					-0.48448				0.020752
0.057894				-0.03802					0.194183				-0.01208
-0.37939				-0.52632					0.094506				0.369202
-0.0086				-0.17096					0.037074				-0.0217
-0.1025				0.053761					-0.02944				-0.33749
-0.55278				-0.14522					0.01884				0.167806
-0.60742				-0.21965					0.148033				0.212482
-0.27227				0.92979					-0.09739				-0.07457
0.035886				0.070289					0.07054				0.126043
0.067649				0.090344					0.008641				0.062904
-0.56336				-0.19					0.888795				-0.01206
-0.30547				-0.05752					0.157144				-0.02047
-0.3709				0.152734					-0.01274				0.014345
0.122003				-0.10977					-0.01606				0.035104
-0.01181				-0.06641					-0.08406				-0.04169
0.110514				-0.3112					-0.01653				-0.0056
-0.4794				0.334513					0.007474				-0.02599
0.064308				0.431397					-0.15829				0.088036
0.159266				-0.02973					0.039653				0.213431
-0.11161				0.023342					0.081266				0.048097
-0.44281				-0.50218					0.004217				0.042297
0.321766				-0.04703					-0.17907				0.009811
0.146963				-0.09948					-0.01218				0.110804
0.239209				-0.03582					-0.06558				0.08306
0.155548				-0.02956					-0.52097				0.037939
0.251775				-0.05385					-0.16931				-0.00941
-1.11719				-0.20713					-0.83923				0.136457
-0.63689				0.781317					0.824515				0.123224
-0.88956				0.349941					0.021615				0.234522
-0.14236				-0.07938					0.032373				-1.20885
0.00572				-0.07404					0.196789				0.04498
0.145448				0.050022					-0.03726				-0.11191
-1.36948				0.249738					-0.03223				0.022573
-0.15389				-0.50093					0.882869				0.107992
0.248413				-0.30929					-0.36727				0.013063
0.006002				-0.03132					-0.39786				0.219491
0.009172				0.037297					-0.0231				0.045042
-0.13516				0.005898					0.080956				0.150022
0.032136				-0.0521					0.449164				-0.54783
0.13337				0.072726					-0.47121				-0.05705
0.003989				-0.04772					-0.13039				-0.61543
0.087634				-0.00253					-0.2334				-0.19356
0.058239				0.044676					-0.42033				-0.01482
1.27415				-0.51546					-0.01183				-0.08973
-0.17816				0.044611					0.009302				0.071102
-0.66886				0.514217					-0.03885				-0.04664
-0.09234				-0.04556					0.003878				0.043939
-0.14145				0.108521					-0.1217				0.060565
0.824407				0.152908					0.080473				0.05772
-0.09692				-0.22183					0.18538				-0.07
0.173453				0.012183					2.33478				-0.03887
-0.54062				-0.27112					-0.18259				0.13151
-0.00505				0.321352					0.106953				0.008762
1.16778				0.113701					-0.64072				-0.00573
-0.48866				-0.23282					0.066849				0.025109
1.37365				-0.3423					-0.19676				0.012977
-0.15429				-0.70628					0.174662				-0.03399
0.000446				-0.02985					-0.24076				-0.02455
0.184545				-0.11572					0.435668				-0.05224
-0.17827				0.677395					0.189765				0.066867
0.114731				-0.12165					-0.00314				0.075306
0.348805				-0.13992					0.218005				0.039798
0.141929				-0.13196					-0.04991				-0.04621
-0.7839				-0.81105					0.180567				-0.02542
-0.16073				0.041741					0.035314				-0.03879
-0.06133				-0.21771					0.288833				0.061912
-0.28464				0.184206					-0.61936				-0.03261
0.278891				-1.21458					0.008872				-0.07472
-0.61098				-0.91188					-0.0183				0.032426
0.106113				0.008844					0.038239				0.195848
0.009003				-0.01311					0.157182				0.264638
-0.47322				-0.10616					0.049337				-0.03258
0.058931				-0.13192					0.024321				-0.01345
0.087223				-0.04178					0.044968				-0.014
-0.07891				0.130375					0.017598				-0.00639
0.102088				-0.08249					-0.23032				-0.10237
0.612329				-0.78082					0.195984				0.250862
0.258409				-0.05882					0.076375				-0.50135
0.2278				0.099459					0.020809				-0.0652
0.024291				0.081409					0.018175				-0.23507
-0.13788				-0.07954					0.12343				0.080512
0.190289				0.017235					-0.02939				-0.22963
0.754797				-0.25786					-0.13457				-0.04317
0.018454				0.017276					-0.23477				0.11976
0.275944				-0.10973					-0.19662				0.16908
-0.03824				-0.09955					0.014329				0.145007
-0.54157				0.469546					-0.1091				-0.01047
0.137434				-0.04919					-0.10019				-0.17674
0.070874				-0.21945					-0.05155				-0.08649
0.009392				-0.07523					-0.02584				-0.01685
0.077068				-0.54094					-0.00655				0.910257
0.166859				0.165712					-0.43597				-0.03458
0.075075				-0.02602					-0.02953				0.046671
-0.03768				-0.0219					0.018877				-0.09271
0.201029				0.021456					-0.3124				-0.07589
0.008884				-0.05947					-0.00236				-0.10404
0.138858				-1.30514					-0.02042				-0.10853
-0.0562				-0.04576					0.449065				-0.3221
-0.15527				-0.16038					0.117613				-0.12419
-0.00887				0.071065					0.023091				-0.14312
-0.04799				0.156728					-0.00709				-0.00382
-0.1199				-0.02869					0.042777				0.485679
-1.32618				0.296929					-0.02014				0.151769
0.491125				-0.07549					0.069258				-0.19071
0.417338				0.473041					0.01299				-0.34046
0.165896				0.023605					-0.23326				0.219512
0.196152				0.172421					0.005404				-0.05204
0.121536				-0.01282					-0.69672				-0.10299
-0.12954				0.006328					0.022162				-0.10213
-0.45327				0.253414					0.291758				0.520261
0.167826				-0.52177					-0.17208				0.059427
-0.17685				0.012013					-0.13567				0.141391
-0.10332				-0.14669					0.149047				-0.06913
0.855851				-2.08813					-0.21421				0.04088
-0.11958				0.183683					-0.00888				-0.0138
-0.09341				-0.57012					0.565567				0.044204
-2.03568				0.962178					-0.03808				0.006209
0.012594				-0.10913					0.109457				-0.04221
-0.08837				0.022829					0.01167				0.078623
-0.17224				0.400632					0.020837				-0.00325
0.024905				-0.04192					0.019467				0.370064
-0.82775				0.824897					0.08272				-0.03483
0.393707				0.442492					-0.07699				-0.13639
-0.58111				0.215931					-0.03486				-0.2093
-0.14663				0.746328					-0.30883				0.089898
0.025665				0.017719					0.025751				0.041796
-0.12356				-0.0721					-0.27033				-0.04977
-0.09815				-0.31366					0.062188				-0.11468
0.11118				0.149682					0.038784				-0.01107
0.050244				0.076247					0.074089				-0.00835
-0.00639				-0.04321					-0.06472				0.081158
0.090124				-0.0706					-0.04998				0.083786
0.075459				-0.08277					0.03359				-0.87414
0.223293				-0.07177					-0.0266				-0.04334
0.429725				0.116556					0.03223				-0.08785
0.104119				-0.14722					0.035352				0.300355
0.029792				-0.07352					0.131517				0.021879
0.032559				0.033208					-0.03292				0.121698
0.240492				-0.04879					0.128324				0.047411
-0.51327				0.261785					0.049969				0.000683
-0.035				-0.23316					-0.01122				0.044474
-0.0048				-0.06831					-0.00695				0.029635
2.30518				-0.20638					0.038763				0.00478
-0.18273				0.093344					-0.14868				-0.15857
-0.16083				-0.02662					-0.10198				-0.13322
0.00651				-0.04041					0.007787				0.04758
-0.37146				-0.40011					-0.16895				-0.00468
-0.98552				-0.62587					1.21551				0.158868
-1.02039				0.011391					-0.16521				0.161847
-0.04065				0.027081					0.038289				0.865925
0.06886				-0.00614					-0.07168				0.001335
0.270909				-0.38274					-0.1522				-0.15111
0.16314				-0.3086					0.122224				-0.03711
0.075125				0.25776					0.026348				-0.33815
0.0664				0.199317					-0.02552				-0.17583
-0.34022				0.423333					0.056955				0.015569
-0.12351				-0.02055					0.073877				-0.02708
-0.23021				-0.12688					-0.16783				0.057784
0.022741				-0.08867					0.19587				0.035179
0.157959				0.40456					-0.03308				0.025673
0.012229				-0.02109					-0.26429				1.13079
-0.2908				-0.45379					-0.08122				0.082584
-0.3907				0.097421					-0.0481				0.041595
0.211264				-0.05758					0.039437				0.01396
0.111693				0.099508					0.074704				0.052862
-0.91438				-0.846					-0.70821				0.111931
-0.07026				-0.14466					0.050201				0.019353
0.402846				0.120464					0.025977				-0.00993
0.015366				-0.08117					-0.04395				-0.02304
-0.26548				0.158893					0.03167				0.147987
-0.23957				-0.2109					-0.07257				-0.13933
0.070329				-0.05783					-0.02134				0.068495
-0.00493				-0.01377					-0.15254				0.071204
0.036459				-0.18068					0.041293				0.066154
0.109723				0.060197					-0.01376				-0.0389
0.072604				0.151621					-0.03259				0.251916
0.125804				0.395831					-0.03078				0.059917
0.089934				-0.06209					0.099533				-0.09276
-0.066				-0.19712					-0.00313				0.12094
-0.16219				0.096299					0.014931				-0.29647
-0.28165				0.031657					-0.17282				-0.21282
-0.55877				0.259466					-0.04356				-0.01784
0.027625				-0.03521					0.165015				0.023848
-0.23745				-0.06451					0.04414				-0.01845
0.177137				1.31598					0.050693				0.022978
-0.39494				-0.13387					0.008181				0.031144
-0.014				-0.05574					-0.33306				0.035044
-0.40435				0.267037					0.115207				0.040834
0.234677				0.319814					-0.07443				-0.10805
0.175166				0.129446					-0.02866				0.137004
-0.1627				-0.08193					0.044742				0.088571
0.13029				0.072667					0.226628				0.04574
-1.24699				0.112226					-0.03712				0.104021
0.914368				0.130875					-0.13668				-0.13026
0.114487				0.009081					-0.00962				-0.06918
-0.04498				-0.13581					-0.05169				-0.01409
0.203261				-0.27375					-0.01655				-0.01572
0.101977				0.201222					-0.02921				0.070439
-0.3806				0.125215					0.874394				-0.10608
0.102105				-0.04655					0.062251				0.098359
0.015019				-0.0012					-0.09492				0.053576
0.042214				0.000942					0.333395				-0.05275
0.073964				0.128755					-0.02537				-0.01353
-0.03702				-0.2471					0.242992				-0.12083
-0.07365				-0.30157					0.229124				-0.08733
-0.03739				0.005386					0.048295				-0.0252
0.035547				-0.1182					-0.20069				-0.13044
0.189285				0.624325					-0.01713				0.711495
-0.19052				-0.04491					-0.00097				0.032085
0.531065				-0.07454					0.247652				-0.07132
0.277797				0.096286					0.018713				0.114159
-0.23				0.247132					-0.0107				-0.03961
-0.62208				0.308641					-0.00154				0.104727
-0.22488				-0.19024					0.350762				-0.02059
-0.34563				0.25518					0.061677				-0.00017
-0.42062				-0.11829					-0.20554				0.021639
0.360263				0.072464					0.874692				0.162552
-0.46993				-0.08485					0.1302				0.13486
-0.34718				0.122257					-0.14594				0.059317
0.232284				-0.02663					-0.00772				-0.01017
0.480319				-0.03902					0.229635				-0.06556
0.399961				-0.09317					0.043539				0.066546
-0.08952				0.033159					0.013066				0.068037
0.056655				-0.19315					0.040263				0.123103
-0.41908				0.319827					0.0683				0.011438
0.587841				0.636981					-0.14325				-0.47834
-0.17277				-0.03446					0.000568				0.080237
-0.39109				-0.13919					-0.11156				-0.02916
-0.04027				0.012499					1.16396				-0.01825
0.049217				0.479611					0.132287				0.204247
0.014184				-0.00246					-0.02402				0.015895
0.406051				-0.30241					0.039915				0.127394
0.289066				-0.12498					-0.08701				-0.00263
-0.35439				-0.2116					-0.14585				0.101163
0.271383				-0.35297					-0.00096				-0.29244
0.892195				0.189868					0.023222				0.055099
-1.09696				0.869821					-0.07977				-0.00055
-0.168				-0.18447					-0.22513				0.074321
-0.18297				0.233992					-0.00298				0.03125
-0.15294				0.180003					-0.02863				-0.15364
-0.18935				-0.0824					0.02648				0.239579
0.059714				0.151581					0.00499				-0.04278
-0.13177				0.884032					0.085282				0.07889
-0.13433				-0.08951					-0.80488				0.086086
-1.16502				-0.4203					0.011452				-0.32426
0.181565				0.044588					-0.16126				-0.04137
0.146312				0.051578					0.367268				0.328316
-0.19449				-0.01127					0.054605				0.093129
0.044134				-0.01253					0.768628				0.433031
0.171265				-0.16241					-0.19433				-0.40205
-0.13498				0.067032					-0.11979				-0.09125
-0.61982				0.558445					-0.07837				-0.41931
-0.13312				-0.27746					0.002932				0.064229
-0.16433				0.103752					0.097458				0.009288
0.213981				0.059546					0.06462				-0.13883
-0.03616				-0.04158					0.024556				0.556404
0.099562				0.169423					0.177704				-0.40992
0.088966				-0.12708					0.945387				-0.0773
-0.5807				0.325955					0.065815				0.048512
0.036815				0.202234					0.065808				-0.01461
0.229543				-0.08228					0.045479				-0.0445
0.221974				-0.11212					0.05667				0.065276
0.039515				0.069897					-0.00797				0.193745
-0.19001				0.458567					0.106001				-0.06316
0.021603				-0.18503					-0.02884				0.359838
0.244881				-0.37756					0.477205				-0.23016
-0.34363				0.672153					0.38507				-0.0539
-0.21895				0.065694					0.204567				-0.02377
0.35251				0.005463					-0.07475				-0.16728
-0.07391				0.002021					0.040794				-1.1364
0.17784				-0.02828					-0.04744				-0.47372
0.082127				-0.22031					-0.06393				0.154049
0.147556				-0.1709					0.546352				-0.00301
0.101399				0.013794					0.541476				0.074694
-0.06666				-0.0795					-0.05136				-0.1587
0.313423				-0.39608					-0.03095				-0.17756
-0.18665				0.204911					-0.08768				0.684898
0.587717				-0.01883					-0.03156				0.024338
0.035904				-0.04215					-0.02401				0.091472
0.014054				0.039123					-0.03036				-0.07027
-0.50168				0.482941					0.090629				0.034986
-0.44217				0.476813					0.021916				0.287426
-0.12095				-0.01305					-0.01967				-0.04608
0.14591				-0.25553					0.123389				-0.01828
-0.52674				0.115772					0.063642				-0.03539
-0.35179				0.072704					-0.08681				-0.95721
0.180471				0.101296					-0.55868				-0.22267
0.065129				-0.01452					0.037455				-0.14894
0.049621				-0.00495					-0.04378				0.018229
-0.31538				0.045002					-0.05506				0.518167
-0.85765				0.255074					0.019574				0.409613
-0.60095				-1.74296					-0.14845				0.414254
1.5012				-1.58704					0.011702				-0.11993
0.447605				-0.03868					0.422392				0.13859
-1.00523				-0.16716					-0.00256				0.044431
-0.24678				-0.00416					0.02038				0.014382
-0.15376				0.00487					-0.62632				-0.22064
0.21328				-0.11443					0.012022				-0.07393
-0.12035				0.055389					-0.0053				0.468241
-0.21034				-0.13768					-0.06923				-0.0851
-0.16236				0.033944					-0.00192				0.176807
-0.80409				-0.1203					-0.04679				0.102107
0.202734				-0.02381					0.130739				0.404798
-0.22834				-0.45179					0.002924				-0.01765
0.016844				0.165232					0.093737				0.268947
0.119213				0.053648					-0.02782				0.132904
0.263044				-0.02218					0.042592				-0.28578
-0.02119				0.035177					-0.17595				-0.06901
-0.20817				-0.05987					0.036064				-0.03097
0.151521				-0.05502					-0.01477				-0.50696
0.243094				0.018068					-0.02144				0.232271
-0.10502				-0.0536					0.06749				0.040698
0.063914				-0.19767					0.029371				0.033707
0.19556				0.023714					0.035515				0.506058
0.006325				-0.05291					-0.04845				0.472191
0.096368				0.048388					0.138248				0.028544
-0.05431				0.095898					-0.12588				0.059541
-0.26078				-0.09249					0.004842				0.096288
-0.01144				-0.0111					-0.09035				-0.0933
0.067459				0.045771					0.047277				-0.0084
0.027119				1.51045					0.02984				0.28874
-0.18105				-0.21806					-0.88801				0.017487
0.014532				-0.11631					-0.1846				0.044516
0.195972				0.635121					-0.34294				0.064833
-0.09641				0.049131					0.063424				-0.02858
-0.4921				0.295514					0.04499				0.020659
-0.09594				-0.01431					-0.02066				0.030558
0.214906				0.077749					-0.0286				-0.32276
-0.10941				-0.0772					-0.17448				-0.37671
0.030312				-0.08107					-0.05166				0.16138
0.033345				-0.09124					0.050285				0.041396
1.12133				-0.77089					0.043838				1.15625
-1.05657				-0.1759					0.263949				0.158966
0.138155				-0.05186					-0.01408				0.031748
-0.15512				0.085449					0.019531				0.056616
0.173753				-0.07558					-8.68e-05				0.004001
0.072548				-0.04074					0.077878				-0.01325
0.212341				-0.10249					-0.04845				-0.54012
-0.04642				0.049865					-0.04892				-0.00536
-0.12794				0.085804					-0.2109				0.07689
0.099453				-0.50268					-1.22264				0.069217
0.085961				-0.04385					0.015911				0.4032
-0.66909				-0.14298					0.378304				0.012369
-0.02488				0.109658					0.046606				0.056231
0.269312				0.276712					-0.02204				0.115655
0.284863				-0.04705					0.237908				0.049281
0.540318				0.257921					0.010743				0.236491
0.308118				0.141653					0.016575				0.038257
-0.00469				-0.47965					-0.7564				-0.06417
0.050351				-0.50372					0.07619				0.043505
-0.01536				0.035889					0.008446				0.14489
-0.80912				0.631663					0.03447				0.009054
-0.37697				-0.06912					0.2087				0.344779
-0.04336				-0.04004					0.035112				-0.04241
0.01157				-0.47782					-0.63146				0.19697
0.001411				-0.01092					-0.12646				0.180478
0.105893				0.17523					-0.23428				-0.00124
-0.08596				-0.06078					-0.1255				0.033985
-0.23784				-1.38449					-0.02359				-0.05556
0.000606				0.027675					0.479605				-0.01357
-0.13857				-0.08819					0.280584				0.149354
0.160705				-0.0769					0.625664				-0.23252
0.149434				0.080187					-0.12899				-0.05068
0.038731				-0.05081					0.149901				-0.04251
-0.47987				-0.0968					0.036246				-0.05066
-0.37303				0.003251					0.06918				1.06979
-0.35887				-0.06482					-0.09147				1.04959
0.041066				-0.19927					-0.06707				-0.0474
-0.65472				0.175339					-0.04262				-0.94901
0.399613				-0.03957					0.006986				-0.00097
-0.08417				-0.17511					-0.22248				-0.06789
0.15204				-0.15324					0.017932				0.062724
-0.05969				0.34162					-0.05299				0.060864
0.145982				0.039396					0.044928				-0.11839
0.170616				-0.0715					0.251148				-0.00115
0.096069				-0.04587					0.021777				-0.09973
-0.45287				0.048005					-0.10106				-0.0885
-0.32256				-0.0958					-0.06347				0.172861
0.127796				0.041599					0.006225				-0.40806
0.670465				-0.47395					-0.05034				0.056511
-0.90651				0.222243					-0.00097				0.103424
-0.16221				-0.01418					0.028176				-0.12239
0.111582				-0.09926					-0.00219				-0.05795
-0.02619				0.11516					0.120238				-0.0376
-0.08986				-0.09628					0.112377				-0.01398
0.324457				0.335304					1.68839				-0.32931
-0.04669				0.01282					-0.03649				-0.21572
0.128737				-0.0026					-0.08107				-0.10782
-1.24577				0.221544					-0.00594				0.155011
-0.34222				0.599513					0.01729				-0.04943
0.165318				-0.10985					0.055053				0.05663
0.065889				-0.52279					0.104465				0.937142
0.314258				0.072826					0.026693				-0.01913
0.031681				-0.00142					-0.00534				-0.12965
-0.09455				0.057529					0.046471				-0.14321
-0.16507				0.015303					-0.63331				0.061626
0.083653				0.157045					0.010421				0.224325
0.044468				-0.0753					-0.04733				-0.05808
-0.03849				0.012338					-0.01426				-0.06556
0.081906				-0.0325					0.056538				-0.06011
0.090814				0.069362					-0.01727				0.631994
-0.13632				-0.04936					0.024857				-0.1161
0.112689				-0.04492					-0.69955				-0.14523
0.06265				-0.13486					-0.06179				-0.17892
0.270049				-0.47194					0.078294				-0.0388
0.086436				-0.38911					0.242031				-0.0285
0.029925				0.038132					-0.08725				0.03552
-0.00643				0.059703					-0.00977				1.34769
-0.15235				0.001905					0.017562				0.155087
0.009236				-0.01506					-0.03616				-0.06916
-0.12106				-0.03255					-0.11146				0.063927
0.531559				-0.57055					0.037155				-0.13153
-4.66585				3.53898					0.098125				-0.17748
0.344481				-0.32121					0.015352				0.049102
-0.01596				-0.19757					-0.02045				-0.01467
0.148037				-0.07289					0.088861				-0.07386
0.108202				0.083244					-0.30794				0.066588
-0.32375				0.225494					0.05269				1.66777
0.032777				-0.01009					0.058674				-0.03678
-0.52668				-0.00311					-0.14161				0.029379
-0.72554				0.215377					-0.04733				0.276515
1.17019				1.0661					0.025612				0.311412
-0.29118				0.141962					0.014391				0.04411
-1.15267				0.645851					-0.06218				0.313265
-0.31638				-0.21347					-0.0215				0.347412
-1.06559				-0.61873					0.001292				0.357089
0.156442				0.015862					-0.02371				0.078588
-0.71189				-0.1662					-0.02158				0.185934
-0.56584				0.203815					0.167027				0.399458
0.515027				-0.06043					-0.00345				-0.21717
-0.37896				0.099256					-0.12802				0.331384
-0.08978				0.048439					-0.12182				0.08987
-0.23326				-0.03934					-0.03813				0.321218
-0.05913				0.083898					-0.01576				0.277576
-0.46124				0.358626					0.056629				-0.14512
-0.08807				0.368498					0.162178				0.401915
-0.34615				0.096744					0.155024				0.29046
0.209072				-0.245					0.063187				0.14126
-0.27987				-0.07611					0.032303				0.478797
0.006948				-0.02423					-0.00895				0.153263
0.237519				0.050343					0.0672				0.981057
-0.00235				-0.01208					0.051604				0.351075
0.093275				-0.11201					0.906254				0.701976
-0.07646				-0.10017					0.045409				0.352257
-0.40164				0.105627					0.944394				0.238046
0.290935				0.300376					-0.00446				0.25202
0.170181				0.028724					-0.06532				0.346686
-0.11257				0.12259					-0.04169				0.290427
0.197632				0.206454					0.047119				0.499085
0.155813				0.702515					-0.0395				0.465239
0.641592				-0.58829					0.037668				0.168394
0.149374				-0.05082					-0.08918				0.426648
0.127821				-0.06973					0.206056				0.291746
0.148352				0.084532					0.000804				-0.1991
-0.07024				-0.38349					0.070819				0.184194
-0.00875				0.261211					-0.11209				0.326261
-0.16484				-0.0244					0.086083				0.206372
0.538546				0.337815					-0.0119				1.02757
0.027082				0.00055					0.153428				-0.38814
0.024581				-0.12644					0.003441				0.255919
0.078896				-0.00336					0.260678				-0.13333
-0.09939				0.111379					-0.02124				-0.12858
0.167761				0.142938					0.020949				-0.35106
-0.20491				0.008049					-0.00663				-0.34644
-0.13784				0.095618					-0.11994				-0.40351
0.436547				0.361616					-0.0714				-0.41438
0.106655				-0.04865					-0.09226				-0.31842
-0.11116				-0.01856					-0.01813				0.748176
0.047133				0.005945					0.032147				-0.31805
0.288371				0.080324					0.052145				-0.22152
0.022181				0.104013					-0.15068				-0.33492
-0.15039				0.077037					-0.06513				-0.36696
0.1273				-0.05919					-0.02091				-0.27524
-1.19571				0.094342					-0.02599				-0.15992
0.074559				0.047051					-0.9794				-0.27645
0.181247				-0.29256					0.089463				-0.19383
0.039757				0.08571					-0.86293				-0.31495
-2.22648				0.097911					0.022846				-0.00646
-0.2085				0.252314					-0.10009				-0.26795
-0.51625				1.05531					-0.05882				-0.46413
-0.10731				-0.07264					-0.24214				-0.37421
-0.12173				0.107522					-0.06263				-0.32274
0.038875				-0.28918					0.035572				-0.39116
-0.60843				-0.24373					0.050198				-0.14945
-0.14374				0.292022					0.032067				-0.27711
-0.86466				-0.13381					-0.11104				-0.27348
0.011518				-0.19306					0.002342				0.95996
-0.13579				-0.03263					-0.05972				0.034706
0.118105				0.284826					-0.02173				-0.00323
-0.45018				0.279257					0.040966				0.077962
-0.28029				0.028063					-0.03931				0.019251
0.141199				0.005013					0.088528				-0.86817
0.07542				-0.0689					0.099278				0.091112
0.050221				-0.26093					-0.01303				-0.06586
-0.17146				0.035951					-0.01551				-0.00874
0.139431				-0.07604					-0.65211				0.065656
-0.09125				-0.45145					-0.01032				-0.0638
-0.31697				-0.06755					-0.01742				-0.14721
0.052958				0.026509					-0.05885				-0.17873
-0.3474				0.201827					-0.00033				-0.00307
-0.29736				-0.1988					-0.04323				-0.01871
-0.14242				-0.03939					-0.00338				-0.61981
0.094905				-0.01443					-0.0652				-0.4583
-0.0912				-0.4034					-0.06008				-0.0206
0.014375				-0.21554					-0.05322				-0.01758
0.136553				-0.00586					0.084957				0.061829
-0.03969				0.076295					-0.04353				0.073706
-0.17859				-0.19001					-0.08768				0.000461
-0.80022				0.069298					0.022655				-0.04952
0.209305				-0.19267					0.028065				-0.03068
0.088418				0.036313					-0.05681				-0.17239
0.015834				0.073454					-0.10134				0.992534
0.192528				0.019874					-0.05219				-1.20579
-0.02009				0.039014					-0.22255				-0.04188
0.057753				0.066383					-0.31884				-0.01069
-1.36597				0.165774					0.13786				-0.16745
-0.08334				-0.07287					-0.01967				-0.00189
-0.02821				-0.03801					0.020432				0.093761
0.182233				-0.0214					-0.45063				0.046257
0.065966				-0.12809					0.010729				0.150687
0.092019				-0.08885					0.494627				0.109588
0.093822				-0.06696					-0.39741				0.019857
0.095007				-0.07127					0.327626				0.008891
-0.09152				-0.08913					-0.06901				-0.02483
-0.08925				0.109965					-0.00844				0.92782
0.300493				-0.1419					0.206029				0.194486
-0.25127				-0.05884					-0.0091				0.432469
-0.10931				-0.05876					-0.00572				0.084293
0.086833				0.005623					0.055491				-0.10816
0.203212				0.016349					-0.34656				-0.08474
0.231073				0.146738					0.019331				0.040163
-0.10784				-0.08261					-0.01801				-0.022
-0.26897				0.186066					-0.05893				-0.02922
-0.36647				0.13858					0.189975				0.04794
-0.82949				-0.10498					0.059616				0.030239
-0.19375				0.013296					-0.00475				-0.06024
-0.14138				-0.01779					-0.07615				0.008912
0.087627				-0.24426					0.075673				4.0631
-0.12258				0.038093					-0.26579				0.121821
-0.48213				-0.08106					-0.07048				-0.02167
-0.33959				0.20726					0.029388				0.194685
-0.19789				0.220359					-0.00758				0.037656
0.225309				0.007164					-0.09062				-0.00223
0.028012				0.097165					0.046572				-1.09258
0.125252				0.112404					-0.33116				0.253002
0.139114				0.149225					-0.01835				0.021303
0.351766				0.040323					-0.03173				-0.15015
0.266347				-0.23566					-0.05375				2.06193
0.16429				0.035769					-0.06				0.646618
0.117589				-0.0172					0.040572				-0.01592
-0.00167				0.026317					-0.04327				-0.30941
-0.22726				-0.13691					0.004149				0.024081
1.6383				-0.28198					0.133778				-0.03128
0.033549				0.022482					-0.01113				0.00041
0.115269				0.132842					-0.20844				0.097942
-0.00643				-0.05299					-0.06258				0.002079
0.066725				0.079791					-0.04901				0.003278
0.004932				0.071363					0.003133				0.111657
-0.22483				0.069646					0.063559				0.042354
-0.45125				0.60591					-0.02059				-0.02205
-0.32362				0.973691					0.027865				0.068954
0.154202				-0.00691					-0.01211				0.034841
0.108874				0.091293					-0.00854				0.053013
-0.16165				-0.10936					0.162251				-0.13839
-0.0315				-0.10202					0.008066				-0.07905
0.0438				-0.22547					0.037494				0.04296
-0.23487				0.044795					0.053247				0.482294
0.307494				0.094264					0.030377				0.152246
0.208715				-0.10189					0.013949				0.009072
-0.79606				0.00605					0.031981				0.35537
-0.36229				0.049464					-0.01534				0.073645
-0.09186				0.082608					-0.03233				-0.33892
0.017128				0.077753					0.106193				0.05388
0.24252				-0.2228					0.065232				0.037141
0.132863				0.009128					0.042612				-0.32513
-0.11796				-0.06986					0.109719				-0.00048
-1.75159				-0.08764					-0.03258				0.04048
-0.04865				-0.01065					-0.02923				-0.1206
-0.08951				0.146836					0.590378				-0.06363
-0.16798				0.037203					0.002399				0.019028
0.092787				0.034317					-0.12029				-0.04453
-0.48412				0.083914					-0.07826				-0.03884
0.126588				-0.23946					-0.61529				-0.05023
0.624847				0.090318					-0.04939				-0.03983
0.111332				-0.27805					0.114267				-0.07444
0.330488				-0.10878					0.066561				0.021913
-0.12461				0.149485					0.051311				-0.08983
-0.07581				-0.00915					0.290449				-0.15233
-0.10432				0.007941					-0.02648				-0.04838
0.034242				-0.07641					-0.04278				-0.13429
0.422878				0.099712					-0.10185				-0.35581
-0.06172				-0.06172					-0.04587				-0.09879
-0.29536				0.053421					-0.00288				-0.13689
0.556027				0.549826					-0.15064				-0.05212
-0.55559				0.31317					0.022039				-0.00887
0.235604				0.154359					0.014714				0.679765
0.039412				-0.11354					-0.05243				-0.02617
0.192524				-0.45101					-0.07008				0.011769
-0.02184				0.160222					0.039233				-0.05325
-0.49586				0.620487					0.044865				0.002526
0.145889				0.070649					0.233648				-0.02712
0.041197				-0.60107					0.15021				-0.07078
0.179948				-0.00828					-0.1769				-0.07375
0.025049				-0.05066					0.057285				-0.07735
-0.06459				0.040412					0.366293				-0.05205
-0.09703				-0.02666					0.1707				-0.04868
-0.09565				-0.0157					-0.0275				-0.02818
0.311698				0.063056					-0.11994				-0.0021
0.12886				-0.04545					-0.14725				-0.05197
0.146293				-0.1541					0.01001				-0.04556
-0.00271				-0.04513					-0.21131				-0.07668
-0.31709				0.306345					-0.02098				-0.06292
-0.06243				-0.03234					-0.03717				-0.01284
-0.18434				-0.09526					-0.07579				-0.00611
0.044852				-0.10114					-0.07102				-0.37565
0.275711				-0.02147					-0.04006				0.503198
0.232549				0.013237					-0.23288				-0.08537
0.023626				0.043158					0.051542				-0.16998
-0.09499				-0.03883					0.011778				0.101351
-0.07103				-0.07193					-0.0382				0.02016
-0.04979				0.018432					-0.0075				-0.26392
0.058427				0.114716					-0.10697				-0.09575
-0.37421				-0.00953					0.01446				0.00804
0.222668				0.010128					0.016573				-0.00158
-0.12385				-0.08747					-0.20923				-0.0261
-0.14768				-0.16124					0.039103				-0.06364
0.461418				-0.03172					-0.45655				0.03171
0.11156				-0.14096					0.185549				-0.14739
0.087136				0.063894					0.061152				-0.01803
0.016451				-0.21647					-0.06002				-0.06368
0.065974				0.062259					-0.27963				-0.06738
0.516875				-0.10518					0.733464				-0.12746
0.617435				-0.02401					-0.00182				-0.06642
-0.20661				0.180346					-0.01339				-0.0315
-0.08376				0.136214					0.000748				-0.80779
0.613613				0.425786					0.035167				0.045168
-0.0037				-0.08998					-0.07808				-0.04117
0.078437				0.065697					-0.02639				0.149482
-0.0256				-0.0037					0.051879				0.21238
-0.31525				0.078565					0.042036				0.071994
-0.10229				0.077955					-0.0319				-0.18302
-0.67514				-0.21062					0.035386				-0.21522
-0.05514				0.001996					0.007751				0.03343
-0.85063				0.096699					-0.11148				-0.05905
0.118196				0.017912					0.026532				-0.08396
-0.49704				0.192428					0.029661				0.019078
-0.13857				0.12382					0.021917				0.834625
0.126868				0.011455					-0.13857				-0.00451
-0.29287				0.144238					-0.11441				0.069984
0.058973				-0.10357					-0.01888				0.076458
-0.03635				-0.11574					0.045398				0.000713
-0.19344				0.021405					0.013739				0.140724
0.047193				0.03355					0.056539				-0.18067
-0.01418				-0.03458					0.065183				-0.17582
-0.08583				0.137531					0.188289				0.034999
-0.16659				0.192252					-0.10249				0.048058
0.115386				0.021928					-0.0295				0.111792
0.054756				-0.0333					-0.00636				-0.0244
0.154839				0.010926					0.002252				0.089496
0.022608				0.153475					-0.0055				0.052756
0.15027				0.118838					0.150487				-0.31647
-0.40536				-0.01203					-0.06266				0.021271
0.199985				0.044934					0.033393				0.101014
0.906628				-1.3081					0.007179				-0.09954
0.151166				0.042257					-0.10141				-0.10925
-0.11134				0.146163					-0.05181				-0.58751
0.064148				-0.05303					-0.02784				0.040404
0.005819				0.059457					0.075153				-0.54571
-1.24535				0.181304					0.096618				0.241602
0.070794				0.150076					0.083007				-0.00356
-0.03592				-0.05458					-0.07375				-1.50781
0.007664				-0.1091					-0.23866				0.104625
-0.28242				-0.0288					-0.39353				-0.04216
0.00152				-0.06747					0.040622				-0.23372
0.426945				0.038982					0.07047				-0.10283
0.043677				0.148904					-0.20985				-0.04529
0.012291				-0.13195					0.021029				0.465316
0.158573				-0.0544					0.043022				-0.30281
0.004222				0.028779					-0.00064				-0.27553
0.196621				0.141917					0.049987				0.003331
-0.03448				0.076793					-0.05162				-0.15799
-0.09851				-0.01191					-0.00133				-0.15799
-0.13518				0.238575					0.036737				0.108479
-0.19663				0.145408					-0.2729				0.056537
-0.37031				0.210447					0.1337				-0.16335
0.037652				0.17104					-0.07879				-0.11673
0.132872				0.06753					0.050191				-0.02028
0.181071				-0.02509					-0.12889				0.183233
0.335914				-0.25328					0.27981				-0.03413
-0.14254				-0.14518					0.139949				-0.03438
0.115083				0.053956					-0.22651				-0.27185
-0.04151				-0.38824					0.044081				0.108732
-0.15119				0.06449					0.035715				0.014489
0.161353				0.043519					0.011473				-0.01077
0.806163				-0.28297					0.130263				-0.04924
0.079917				-0.01415					-0.07713				-0.01139
-0.32053				-0.01707					0.796986				0.257513
-0.02728				0.021507					0.058189				-0.37544
-0.1724				-0.1019					-0.08033				0.028686
-0.10748				0.04063					-0.00934				-0.01638
-0.79135				0.182463					-0.04772				0.060099
-0.01907				-0.00461					-0.00055				-0.15993
-0.05474				-0.51441					0.054103				0.007108
0.077182				-0.45891					-0.13776				0.46505
0.025507				-0.01457					0.019618				0.137881
-0.26974				0.068987					-0.19719				0.179753
1.1426				0.008056					0.009484				-0.02483
-0.02699				-0.05781					0.105772				-0.08089
0.00318				0.059462					-0.04009				-0.0183
0.096044				0.071922					-0.00123				-0.04775
0.178429				-0.04272					-0.64474				-0.02834
-0.05175				-0.32808					-0.15249				0.039492
0.005872				-0.0305					0.114425				-0.02807
-0.12294				0.109577					0.026093				-0.15392
0.242493				-0.08154					-0.01159				0.028974
0.009754				-0.0829					-0.06139				0.067909
0.065458				0.00705					0.006985				-0.01713
-0.53501				0.247274					-0.10519				0.02353
-0.00979				0.130969					-0.03229				0.077808
-0.00242				-0.0067					0.04418				0.116097
0.288243				-0.33667					-0.03539				0.076511
0.052215				0.058923					0.040145				0.003367
0.196712				-0.11629					0.057228				-0.04624
0.08219				-0.04038					-0.02204				0.179312
-0.09493				-0.32631					-0.01239				0.513023
0.351795				-0.18859					0.073245				0.027569
0.058094				-0.01855					-0.05533				0.446648
0.018561				0.174215					-0.00807				-0.18207
-0.33134				0.194574					-0.04759				-0.00602
-0.02715				0.006568					-0.06749				-0.09982
-0.11921				0.15905					-0.11836				-0.07227
0.175788				0.048969					0.034572				0.054572
-0.12643				-0.01921					0.066808				0.017719
0.111747				-0.11441					-0.07268				0.054296
-0.06898				-0.04038					-0.01435				0.101799
0.02777				0.066073					0.017917				-0.03111
-0.34146				0.259192					0.045656				-0.0163
-0.46614				0.234803					-0.03274				-0.03258
0.145912				0.568104					-0.10788				-0.08632
-1.16155				0.065861					0.094244				-0.03429
0.084418				-0.05076					0.011943				-0.32201
0.247229				0.183927					0.103272				-0.17355
-0.18608				0.090128					0.077771				0.000568
-0.26746				0.267011					0.004933				0.441942
0.021345				-0.24357					-0.01167				-0.03813
-0.01876				-0.14326					-0.06546				-0.0425
-0.03419				0.04985					0.166162				-0.06435
-0.10925				0.004964					0.438336				-0.07558
0.328683				0.126709					0.074592				0.018724
-0.13737				-0.17093					0.013912				-0.04657
0.251175				0.088697					-0.10884				0.04348
-0.02713				-0.06089					-0.00435				0.183395
0.134518				-0.01775					-0.09167				-0.002
0.166296				-0.05263					0.648229				-0.06243
0.449222				0.058277					0.171387				0.070056
0.193768				0.026958					-0.13116				0.718433
-0.18525				-0.07496					0.050109				0.097007
-0.29849				-0.14386					-0.08544				-0.04068
-0.13735				-0.17584					-0.08146				-0.03355
-0.15552				-0.15309					-0.03127				-0.09862
0.161631				0.018639					-0.03363				0.060438
-0.41617				0.019743					-0.05877				0.040861
-0.02587				0.118362					0.006424				0.050368
-0.05498				-0.03018					0.046796				-0.06843
0.159177				-0.00961					0.042339				-0.06144
0.125477				-0.11108					-0.00374				0.128581
-0.18772				0.02303					-0.00558				-0.08973
-0.61162				0.366305					-0.01997				0.115233
-0.12413				-0.02939					-0.26198				-0.08322
0.025798				-0.1811					0.022467				-0.03669
-0.26501				0.169024					0.117899				0.164967
-0.00216				0.296584					-0.01176				-0.15377
-0.38217				-0.74121					-0.04224				-0.02681
0.086479				-0.03555					0.739333				0.277751
-0.16309				0.068036					0.025793				0.004313
0.186294				-0.97584					-0.93258				-0.24909
0.058909				0.090209					-0.13767				-0.05884
0.093188				0.000838					-0.00836				-0.14707
0.021928				-0.09266					0.020507				-0.10025
0.005982				-0.01918					0.045735				-0.10447
0.158406				-0.03309					-0.00694				-0.17025
0.058801				0.141277					0.19025				-0.4429
-0.34804				-0.11755					0.514441				0.101906
0.074242				-0.05042					0.54466				0.014564
-0.11586				0.054555					-0.04382				-0.43984
-0.09358				-0.30229					-0.17519				0.116096
-0.40099				-0.0912					0.35498				-0.10334
0.135673				-0.03978					0.191029				-0.03144
-0.24146				0.033621					0.095215				-0.07832
-0.12605				0.077525					-0.00329				0.031017
-0.37605				0.480557					0.043142				0.068504
-0.20606				0.076548					0.068733				-0.1388
0.072501				0.015754					0.068186				-0.01765
0.268261				-0.30703					0.176026				-0.02953
-0.4747				0.228822					0.085009				0.07693
-0.81211				-1.41674					0.006448				-0.02789
-1.44374				-0.05455					0.13253				0.091252
-0.29268				-0.01069					-0.07059				-0.01845
-0.26966				0.142865					-0.10919				0.000368
0.345217				-0.13922					0.078398				0.00524
0.2421				-0.65434					0.076452				0.005042
0.046582				-0.11375					0.035999				0.158266
-0.44913				0.337335					-0.05444				-0.01881
0.070931				0.167127					0.208631				0.539376
-0.32594				0.807744					-0.14137				-0.04563
0.129149				0.027073					0.07688				-0.07415
-0.23942				0.081182					0.028508				0.190138
-0.15393				-0.1569					1.16913				0.024234
-0.21105				-0.26896					0.082935				-0.09742
0.065527				-0.04215					-0.09311				0.014994
-0.51562				0.150076					0.033059				0.185087
0.048507				-0.06457					-0.03693				-0.13153
0.01878				-0.12872					-0.04793				-0.11736
0.070912				-0.04062					-0.03998				-0.20827
0.055712				-0.05312					-0.01811				0.729965
0.118477				-0.09552					-0.08221				0.059195
-0.53291				0.329274					0.183784				0.040138
0.059627				-0.0228					0.049804				0.005931
0.05794				-0.02028					0.100404				-0.00546
0.10177				0.054839					-0.03437				-0.07265
-0.0205				-0.06818					-0.06739				-0.02944
-0.31091				0.2078					-0.61843				0.15837
0.10429				-0.10099					0.010814				0.275414
0.169398				0.094048					-0.03181				0.447611
-0.00545				-0.151					0.07145				0.265814
0.14003				0.037393					0.049876				0.107555
0.170863				-0.118					-0.00615				0.176727
0.059842				-0.09337					0.395674				-0.1391
0.069345				-0.08665					0.111968				-0.12822
0.125655				-0.04483					0.081362				-0.01158
0.060461				0.043412					-0.21686				0.2888
0.081632				-0.05551					0.02708				-0.13808
-0.30205				0.336037					0.06386				-0.02722
0.184341				-0.11997					-0.08963				0.029295
-0.05523				0.103908					0.039985				0.053269
-0.10988				-0.01192					0.086177				-0.12798
0.123233				-0.09278					0.050352				0.015181
-0.10548				-0.05517					0.040354				0.403975
-0.15796				0.050374					0.32247				0.138533
0.022889				0.073871					-0.20004				0.008688
0.146554				-0.22771					-0.00126				0.043391
-0.06569				-0.17425					0.007697				0.060044
-0.00979				-0.22625					-0.05349				0.248008
-0.13799				0.043416					0.000435				-0.00501
0.028211				-0.08459					-0.08499				-0.57549
-0.05354				0.297983					-0.00969				0.064143
-0.17625				0.319844					-0.02404				-0.17948
0.361718				0.245302					0.006295				-0.20462
-1.32596				0.674359					-0.0269				0.01472
-0.0541				-0.06808					-0.90357				0.012496
-0.10631				0.057038					-0.7981				-0.01956
-0.86015				0.113559					0.044692				0.706865
-0.26584				0.944557					-0.00526				0.03122
-0.62356				0.173307					0.027106				-0.01983
-0.6501				0.172001					0.013216				-0.11615
-0.67109				-0.50562					-0.10828				-0.14709
-0.51628				-0.3304					-0.00969				0.029063
0.01554				0.15645					0.211776				-0.03985
-0.17099				0.18523					-0.1279				0.063493
0.024414				-0.00234					0.104038				0.486207
-0.00751				0.018385					0.051403				0.330829
0.20358				-0.0108					-0.00121				-0.08656
0.171128				-0.00193					-0.04305				-0.21751
-0.1614				-0.00949					-0.00578				-0.09171
0.450995				-0.54854					0.076477				-0.14152
-0.39935				0.206788					-0.28343				-0.0769
0.035505				-0.02547					-0.00382				0.069797
-0.02471				-0.03247					0.136443				0.267514
0.132468				0.073091					0.114613				-0.00824
0.235394				0.262639					-0.08676				0.004757
-0.2914				0.247113					9.54e-05				0.054198
-0.37369				0.179852					0.062226				-0.07399
-0.02437				-0.08938					-0.00817				0.250415
-0.00788				-0.0444					0.082634				0.578297
-0.30186				0.430934					0.123363				0.021827
0.095611				-0.03775					0.046551				0.012727
0.268139				0.010813					-0.11712				-0.00645
-0.05626				-0.05069					-0.02322				0.171436
0.050403				0.042376					-0.00348				-0.86397
-0.01386				0.021036					0.42877				-0.05519
-0.0871				0.05116					-0.03395				0.069857
0.140207				0.001859					-0.0288				-0.04178
-0.34207				0.216941					0.02811				0.045655
0.066638				-0.02872					0.057364				-0.04531
0.018122				0.233687					-0.03659				0.02447
-0.18749				-0.07807					0.170344				0.021121
-0.02699				0.235043					0.033227				-0.42501
[truncated: 1,919 more rows]

## Sheet: Figure 7
Figure 7a								Figure 7b								Figure 7c
	mtSHR			mtF344					mtSHR			mtF344					mtSHR			mtF344
mt-Co1	1.05935	0.857975	1.08267	0.581523	0.542495	0.601554		mt-Nd1	1	0.941176	1.05882	1.11765	1.11765	1.23529		Ndufa9	1.16078	0.874988	1.05409	0.487829	0.701085	0.924755
mt-Cyb	1.20899	0.715958	1.07505	0.396101	0.316489	0.444213		mt-Co1	0.912212	1.04389	1.04389	1.2	0.814513	0.778407		Uqcrc2	1.27533	0.842291	1.02001	0.712176	0.823288	0.959693
mt-Co2	1.01763	0.896538	1.08583	0.374788	0.285462	0.38883		mt-Cyb	0.961538	1.0641	0.974359	1.14103	1.08974	1.19231		Cox4	1.22324	0.869862	1.01914	0.817525	0.917329	1.04379
mt-Co3/Atp6	0.830541	0.931213	1.23825	0.473677	0.340011	0.444322										Atp5f1a	1.42971	0.868832	0.883106	1.16681	0.831766	0.967444
mt-Nd6	1.01268	0.948835	1.03849	0.617425	0.678738	0.665337
mt-Nd3	0.968421	0.840589	1.19099	0.473823	0.348675	0.469051
mt-Nd4l	0.949662	0.906153	1.14419	0.266395	0.307889	0.417927
mt-Atp8	1.02128	0.941728	1.03699	0.32002	0.240528	0.358888

## Sheet: Figure S1
Figure S1a
t (weeks)	mtSHR CHD																														mtSHR HFD
0	110.7	121.4	108.4	94.9	120.6	109.4	89	111.8	124.8	107.3	65.3	81.4	82.4	76.7	79.6	73.5	76.2	83.1	74	74.4	100	107.5	99.5	88.2	113.6	107.1	93.2	97.6	114	108.8	111.8	99	98.9	95.9	108.8	119.3	110.3	100.1	100.2	109.5	60.8	74.8	68.3	81.8	75.5	65.1	70	71.6	73.8
1	149.4	163.2	138.8	125.9	165.3	147.8	118.4	147.4	162.8	141.2	97.1	116.7	120.4	114.1	118	114.1	117.5	121.6	115.5	114.3	138.6	149.1	140.1	110.4	157.1	157.1	128.8	134.9	157.6	158	157.8	150.4	139.6	145.1	145.8	150.5	140.9	142.2	140.2	153.6	106.7	122.2	116.5	127.3	125.3	109.1	117	122.1	115.8
2	196.6	214.9	197.2	176.2	210.8	195.9	169.1	195.9	214.5	192.2	132.6	156.9	161.9	151.6	156.8	150.3	146	160	155.8	155.1	185.8	190.6	179.6	163.7	197.1	194.3	170.6	175	204.5	202.5	216.3	197.6	193.7	206.6	204.4	202.7	191.3	204.7	190.9	200.1	147	168.6	157.3	168.9	175.3	154.7	160	166.9	164.1
3	223.9	254.3	232.3	209.5	241.5	215.9	209.5	227.7	241.2	223.5	174.9	200.8	202.2	193.8	198.5	186.6	188.8	198.6	198.4	197	213.8	221.4	213	198.2	218.8	225.4	211.7	212.9	236.3	238	251	232.9	230.9	246.2	246.7	240.3	233.4	243.4	231.3	246.4	188.8	213.6	201.1	211.2	216.7	204.2	204	212.6	205.5
4	249.7	273.6	262.3	242.5	260.3	247	242.5	251.8	256	245.6	209.4	230	230.6	223.2	223.1	211.3	218.1	226.8	225.3	229.8	238.8	244.7	233.6	224.9	235.5	242	238.5	241.6	254.9	263.9	282.7	260.8	259.5	280.3	274	277.9	267.9	272.4	256.8	269.3	225.7	246.7	234.3	240.9	252.2	240.7	241	244.4	241.3
5	257	283	284	260.7	279.1	253.9	265.2	259.2	267.6	265.6	236.3	246.7	252	238.1	238.8	228.9	244.9	231.4	240	253.3	252.9	260.8	253.6	237.2	251	254.3	257	259.1	271.1	281.1	302.4	277.5	277.2	302.5	295.2	298.2	286.7	289.1	276.3	293.9	258.2	274.2	263.2	268.7	280.8	266.8	267	274.1	271.9
6	270.8	298.2	289.2	268.4	295.3	269.2	273.9	268.3	278.4	278.1	259.3	263.1	269.3	253.9	262.3	249	265.3	239.8	250.8	270.9	255.4	268.7	258.7	243.4	257	257.4	263.6	265.4	281.9	290.3	318	296.3	291.8	318.9	312.1	312.9	305.4	305.6	290.2	308.7	281.5	295.9	289.4	290.1	299.2	288.7	287	296.7	287.6
7	280.4	313.7	297.2	284.8	311.2	280.6	287	279.2	290.2	288.8	269.4	273.1	280.4	268.2	255.9	259.7	270.3	246.6	267.7	278.3	266.2	275.9	268.7	255.8	268.6	270.1	272.8	276.9	290.8	303.9	331.7	311.4	304.8	336.6	331.4	334.6	316.6	320.5	300.8	323.1	304.2	315.7	309	309.7	318.4	304.5	309	313.8	309.5
8	294.6	314.2	308.6	291.4	321.9	288.8	304.7	293.2	301.4	298.3	280.4	280.9	292.5	277.1	281.5	270.8	281.3	255.3	274.3	288.3	272.9	287.4	275.5	264.4	283.8	278.5	279.6	276.4	307.7	313.2	348.3	321.2	320	352.7	341.4	343.5	330.5	330.2	313.1	340.9	324.3	343.4	327.4	333.8	342.1	320.5	327	334.7	324.2
9	301.7	325.4	318.4	309.8	329.1	303.9	322.4	305.6	312.9	312.4	286.5	288	299.5	286.7	288.9	281	289.9	263	286.6	305.6	285.6	292.2	278.2	273.3	287.2	285.7	278.7	287	316	320.6	363.3	337.2	327.1	368.6	361.1	358.8	343.5	344.7	325.2	352.4	343.7	360.7	341.9	340.7	359.1	337.5	345	340.6	335.2
10	314	336	327	316	335	314	332	308	322	316	300.2	299.7	313.3	297.6	299.1	285.3	296.5	276.7	292.8	315	294.8	301.5	287.7	280.2	291.9	287.4	299.6	293.2	312.9	332.1	379	353	345	378	376	371	354	356	335	366	350	373.7	354.1	352.6	369.6	342.7	359	351.5	348.8
11	316.7	340.3	337.6	325.9	334.8	320.4	336.2	316.5	323.4	326.6	306.2	313.8	321.7	306.1	306.9	293.4	312	285.2	291.9	320.7	296.7	304.6	285	283.8	295.2	293.9	303.8	298.3	321.9	312.8	381.3	363.9	355.5	389.2	389.9	381.3	362.9	366.3	350.4	375	359	384	356.2	356.7	380.4	351.8	369	368.2	360.7
12	326.8	349.6	342.1	327.7	337.8	323.7	343	317.6	333.1	327.5	312.7	319.3	323.4	316.1	313.5	296.5	313.8	290.9	305.9	323.9	312.7	315.1	295	291.2	307.2	303.2	312.5	306.9	335.7	340.7	387.8	372	364.2	388.6	394.7	389.1	369.7	371.1	355.1	388.4	369.5	393	369.8	366.1	385.7	362.9	371	376.1	365.2
13	330.2	357.1	346.2	335.9	343.1	332.8	346.3	331.9	337.1	335.2	317.4	329.4	330.2	319.1	314.4	300.3	322.7	294.1	309.5	332	315.3	317.2	304.3	294.3	311.6	302.1	310.9	312.3	341.2	348.3	400.3	382.8	374.8	394.3	411.1	398	378.7	379.1	364.4	394.9	376.3	399.4	377.9	370.1	391.2	366.3	373	384.8	375.1
14	337.9	361	348.9	345	354.9	332.5	355	335.8	343.3	339.2	325.5	331	332.9	326.5	321.8	305.1	332	305.6	316.1	339.2	321.5	318.8	303.4	301.6	308.5	305.1	310.2	313.1	337.9	346.5	403.2	387.7	379	402.9	414.3	401.5	386.7	383.6	365.9	396.2	390.2	402.8	389.5	373.4	398.2	373.4	379	391.1	381.4
15	342	363.3	360	345.7	349.1	337.8	359	338.7	346.6	346.6	327.2	333.7	329	325.4	323.8	309.2	339.3	311.7	319	340.2	321	315.6	310.6	299.1	308.4	309	319.6	316.7	336.3	347.5	411.8	397	386.6	404.9	416.8	411.4	386.4	393	370.3	402	398.9	408.9	393.1	379.1	401.7	376.5	382	392.8	382.9
Figure S1b
t (weeks)	mtSHR CHD																														mtSHR HFD
0	79.4811	73.8559	68.8845	76.3621	60.0859	63	75	68	82	81	43.9283	39.5186	49.4531	36.3253	37.3644	42.281	46.6907	46.3105	48.338	53.2039	43.2947	47.7297	46.0824	39.3412	44.055	52.3422	52.3422	46.9948	55.7128	53.2799	76.9795	71.368	87.9529	90.1367	92.6367	71.8507	69.3734	67.2592	70.0907	43.2187	54.4457	50.4668	58.1204	59.6917	54.1416	52.1141	56.904	53.8628	50.7709
30	124.183	120.043	126.526	148.089	130.192	139.493	107.049	113.632	147.557	140.298	117.738	122.938	111.258	115.177	98.9882	85.2329	96.4779	134.183	102.549	100.551	108.671	91.6111	98.4503	101.806	103.624	111.104	113.333	93.4554	103.496	110.899	130.206	144.61	141.333	157.087	127.777	143.316	156.541	117.384	125.391	124.245	153.369	134.516	111.745	117.405	109.542	94.3263	90.7914	114.844	95.94
60	131.904	128.935	154.674	146.564	160.456	163.922	138.453	134.12	150.243	159.206	130.714	134.526	115.184	132.696	124.105	117.243	124.97	135.314	129.316	143.346	113.405	103.874	118.615	123.724	119.683	129.722	128.858	120.979	146.802	126.495	179.774	170.243	176.962	189.306	196.323	161.28	181.948	180.257	169.575	142.024	172.727	180.606	133.204	145.074	165.255	140.22	157.858	136.28	146.142
120	119.957	138.913	161.307	150.3	145.246	126.86	156.171	141.346	142.147	151.13	144.957	137.786	152.258	129.082	128.433	119.625	122.041	125.912	124.873	130.797	134.227	130.901	121.288	124.925	114.507	123.574	103.049	121.106	142.93	146.62	164.066	176.065	166.186	160.098	180.685	161.905	155.573	166.063	131.956	116.247	149.79	151.972	124.25	133.525	149.4	111.856	135.526	144.489	159.533
240	102.965	103.466	105.405	112.048	128.181	102.937	97.5417	127.991	116.494	90.8309	75.8279	88.1238	96.4318	91.7026	85.0818	73.1949	87.817	76.8504	96.1251	93.4409	107.373	87.6637	85.8487	82.142	87.0501	90.629	94.3101	94.0033	92.5973	95.1281	101.582	95.481	99.2363	94.776	123.829	101.622	109.119	97.4196	105.554	104.74	116.652	108.14	130.635	95.2559	91.2169	94.3612	93.3131	105.021	108.216
360	92.289	93.8127	96.6801	101.334	101.764	93.3141	77.5227	96.5554	91.0977	101.002	69.5474	91.7397	88.8506	82.1776	83.2514	81.4106	84.1463	93.4527	80.4135	94.2453	98.7706	84.0184	90.6659	82.9446	75.8625	82.152	91.6374	82.4588	97.3133	98.8218	97.5112	86.8451	107.831	124.37	107.332	100.171	107.291	100.697	104.797	79.9788	106.083	88.2626	105.904	85.1945	79.4675	103.398	80.3879	89.7455	98.5661
[truncated: 51 more columns]

## Sheet: Figure S2
Figure S2a				Figure S2b				Figure S2c
	mtF344	mtBN			mtF344	mtBN			mtF344	mtBN
DG 34:2 (16:0-18:2)	0.67409	-0.17528		DG 32:1 (16:0-16:1)	0.33819	0.073436		DG 32:1 (16:0-16:1)	0.72087	0.41515
DG 36:2 (18:1-18:1)	0.84214	-0.16886		DG 34:1 (16:0-18:1)	0.46769	-0.02675		DG 34:1 (16:0-18:1)	0.33278	0.088098
DG 36:3 (18:1-18:2)	0.58631	-0.083915		DG 34:2 (16:0-18:2)	0.30839	0.029363		DG 34:2 (16:0-18:2)	0.45071	0.17832
DG 36:4 (18:2-18:2)	0.70741	-0.071589		DG 34:3 (16:1-18:2)	0.288	0.02524		DG 34:3 (16:1-18:2)	0.89808	0.62417
DG 38:5 (18:1-20:4)	0.43834	0.013423		DG 36:1 (18:0-18:1)	0.55431	-0.12519		DG 36:1 (18:0-18:1)	0.28057	0.065588
DG 38:6 (18:2-20:4)	0.77246	-0.0040698		DG 36:2 (18:0-18:2)	0.73674	-0.15756		DG 36:2 (18:0-18:2)	0.68776	0.20529
				DG 36:3 (18:1-18:2)	0.5024	-0.076041		DG 36:3 (18:1-18:2)	0.6833	0.29611
				DG 36:4 (16:0-20:4)	0.19474	-0.15433		DG 36:4 (16:0-20:4)	0.45444	-0.34889
				DG 36:4 (18:2-18:2)	0.29252	-0.039934		DG 36:4 (18:2-18:2)	0.65744	0.38852
				DG 38:2 (18:1-20:1)	0.7088	-0.26477		DG 38:2 (18:1-20:1)	0.53906	0.18169
				DG 38:3 (20:1-18:2)	0.55089	-0.1456		DG 38:3 (20:1-18:2)	0.55766	0.14815
				DG 38:4 (16:0-22:4)	0.59153	-0.05477		DG 38:4 (16:0-22:4)	0.48784	-0.11374
				DG 38:4 (18:0-20:4)	0.19985	-0.20057		DG 38:4 (18:0-20:4)	-0.30201	-0.20636
				DG 38:5 (16:0-22:5)	0.42307	-0.01978		DG 38:5 (16:0-22:5)	0.43258	0.024723
				DG 38:6 (16:0-22:6)	0.35574	0.11798		DG 38:6 (16:0-22:6)	0.49761	0.26324
				DG 38:6 (18:2-20:4)	0.40308	-0.0074674		DG 40:4 (18:0-22:4)	-0.00858	-0.21631
				DG 38:7 (18:2-20:5)	0.20998	0.13711		DG 40:5 (18:0-22:5)	-0.15781	-0.02801
				DG 40:4 (18:0-22:4)	0.26473	-0.23506		DG 40:5 (18:1-22:4)	0.57355	0.20782
				DG 40:5 (18:0-22:5)	0.18269	-0.20389		DG 40:6 (18:0-22:6)	0.072885	0.16017
				DG 40:5 (18:0-22:5)	0.20055	-0.25117		DG 40:6 (18:1-22:5)	0.79417	0.33305
				DG 40:5 (18:1-22:4)	0.61315	-0.064004		DG 40:6 (18:2-22:4)	0.6892	0.36499
				DG 40:6 (18:0-22:6)	0.26207	-0.069076		DG 40:7 (18:1-22:6)	0.84503	0.47983
				DG 40:6 (18:1-22:5)	0.5059	-0.087351		DG 40:8 (18:2-22:6)	0.67446	0.37131
				DG 40:6 (18:2-22:4)	0.5621	0.016869		DG 42:10 (20:4-22:6)	0.68356	0.54114
				DG 40:7 (18:1-22:6)	0.52427	0.11845
				DG 40:8 (18:2-22:6)	0.54354	0.10737
				DG 42:10 (20:4-22:6)	0.75736	0.32178
								HFD
				HFD

[truncated: 5 more sheets: Figure S3, Figure S4, Figure S5, Figure S6, Figure S7]
